# Supplementary material for: Small, but surprisingly repetitive genomes: transposon expansion and not polyploidy has driven a doubling in genome size in a metazoan species complex
Source: BMC Genomics. 2019 Jun 7;20:466. doi: 10.1186/s12864-019-5859-y (PMC6555955; doi:10.1186/s12864-019-5859-y)
Supplement: Supplementary file 5 — File S1. A table of complete, duplicated, fragmented, and missing BUSCO genes for each of the genomes sequenced here and the average coverage of each of the shared BUSCO genes for each assembly. (XLSX 284 kb) [file 12864_2019_5859_MOESM5_ESM.xlsx]

## Sheet: Italy2
# BUSCO version is: 2.0
# The lineage dataset is: metazoa_odb9 (Creation date: 2016-02-13, number of species: 65, number of BUSCOs: 978)
# To reproduce this run: python /bioware/busco-2.0-cloned-20170215/BUSCO.py -i Italy2_V3_clean.fa -o Italy2 -l metazoa_odb9/ -m genome -c 40 -sp fly
#
# Busco id	Status	Contig	Start	End	Score	Length
EOG091G00AH	Complete	NODE_226_length_54082_cov_16.357599	35893	41038	210.5	398
EOG091G00CM	Complete	NODE_31_length_139550_cov_15.509767	104721	113670	507.5	337
EOG091G00GM	Complete	NODE_882_length_14953_cov_16.703047	1	9129	732.4	735
EOG091G00GQ	Complete	NODE_452_length_31123_cov_16.955324	17070	27645	1407.7	1321
EOG091G00L0	Complete	NODE_33_length_138201_cov_16.740637	16344	27457	376.7	586
EOG091G00MA	Complete	NODE_123_length_78005_cov_16.059436	12936	17504	469	871
EOG091G00MI	Complete	NODE_39_length_127807_cov_16.586605	61467	66636	321.8	280
EOG091G00Q0	Complete	NODE_291_length_45670_cov_16.513778	33529	40170	1667.4	983
EOG091G00QT	Complete	NODE_1572_length_5901_cov_14.601437	1	5901	682	929
EOG091G00UD	Complete	NODE_922_length_13947_cov_16.393392	1	7528	1308.6	924
EOG091G00VZ	Complete	NODE_419_length_33856_cov_16.125381	17955	23095	621.2	824
EOG091G00Z3	Complete	NODE_130_length_76697_cov_16.448971	38340	50038	808.6	722
EOG091G011X	Complete	NODE_10_length_187902_cov_16.509313	63218	71455	1354	954
EOG091G017G	Complete	NODE_42_length_124854_cov_16.236909	65077	69084	1491.2	833
EOG091G017T	Complete	NODE_1347_length_7772_cov_23.867565	1502	7575	1214.9	742
EOG091G019V	Complete	NODE_393_length_35054_cov_16.343096	22004	30398	936.1	598
EOG091G01EW	Complete	NODE_1159_length_9992_cov_16.073966	1	1875	718.6	474
EOG091G01GC	Complete	NODE_1316_length_8175_cov_17.538424	2725	5014	992.8	626
EOG091G01IW	Complete	NODE_203_length_58368_cov_16.773584	31954	37796	682.4	429
EOG091G01LC	Complete	NODE_564_length_25230_cov_16.189513	5038	8118	190.6	286
EOG091G01MK	Complete	NODE_44_length_124060_cov_16.209959	60740	65640	842.7	869
EOG091G01S9	Complete	NODE_17_length_162543_cov_16.952870	82336	86858	150.5	597
EOG091G01TH	Complete	NODE_139_length_71821_cov_16.391258	15912	17953	758.6	519
EOG091G01TX	Missing
EOG091G01VH	Complete	NODE_374_length_36977_cov_15.946969	13236	25354	1450.8	892
EOG091G01WY	Complete	NODE_30_length_140103_cov_16.028597	74397	82894	578.8	469
EOG091G01XD	Complete	NODE_1321_length_8104_cov_16.909306	4139	7448	490.4	643
EOG091G01XI	Complete	NODE_23_length_154089_cov_16.214790	63267	67549	434.3	650
EOG091G01XQ	Complete	NODE_67_length_102478_cov_15.631343	14125	17944	1220.2	810
EOG091G01Z2	Complete	NODE_139_length_71821_cov_16.391258	11193	15490	795.6	936
EOG091G020E	Complete	NODE_1788_length_4536_cov_16.419772	1447	4146	574	475
EOG091G020Y	Complete	NODE_170_length_64839_cov_16.996203	8082	17641	679.1	413
EOG091G023Z	Complete	NODE_819_length_16340_cov_16.048572	10911	15868	747.3	588
EOG091G024J	Complete	NODE_552_length_26028_cov_15.608863	20741	25844	765.8	631
EOG091G025T	Complete	NODE_120_length_78411_cov_16.350197	69795	77498	218.2	568
EOG091G0262	Complete	NODE_892_length_14664_cov_17.348005	1582	8896	485.1	349
EOG091G026F	Complete	NODE_82_length_94775_cov_16.200243	39030	41993	857.4	640
EOG091G026I	Complete	NODE_1164_length_9945_cov_15.740647	2369	7199	422.8	652
EOG091G027G	Complete	NODE_613_length_23113_cov_16.017304	19334	22338	728.3	659
EOG091G028G	Complete	NODE_1150_length_10053_cov_15.333567	1047	8748	487.1	439
EOG091G0291	Complete	NODE_122_length_78131_cov_15.640914	73739	76094	806.9	486
EOG091G029K	Complete	NODE_775_length_17648_cov_16.159325	1977	10335	279.6	640
EOG091G02B4	Complete	NODE_7_length_210940_cov_16.124314	84117	86863	471.6	371
EOG091G02BK	Complete	NODE_371_length_37177_cov_15.664592	2776	9005	932	575
EOG091G02C8	Complete	NODE_299_length_44625_cov_16.423738	2117	9852	223.1	527
EOG091G02E4	Complete	NODE_173_length_64317_cov_16.193302	60632	63147	198.2	327
EOG091G02FR	Complete	NODE_166_length_65628_cov_15.686045	28463	33255	81.9	218
EOG091G02HY	Complete	NODE_22_length_154514_cov_16.339313	11878	15871	345.4	521
EOG091G02IP	Complete	NODE_1116_length_10547_cov_15.471407	1	8235	569.8	362
EOG091G02LY	Duplicated	NODE_133_length_75563_cov_16.182590	40032	42959	635.3	581
EOG091G02LY	Duplicated	NODE_207_length_57144_cov_16.859097	13741	16345	727.6	583
EOG091G02MR	Complete	NODE_139_length_71821_cov_16.391258	23242	27053	539.1	401
EOG091G02NH	Complete	NODE_233_length_52772_cov_15.446346	16378	24320	998.3	655
EOG091G02NO	Complete	NODE_143_length_70748_cov_16.498380	46003	51026	708.2	515
EOG091G02O5	Complete	NODE_357_length_39126_cov_15.830667	2918	13508	187.9	156
EOG091G02O6	Complete	NODE_60_length_107984_cov_16.551909	57127	64797	224.6	159
EOG091G02OE	Complete	NODE_8_length_210047_cov_15.985399	2186	12506	135.3	406
EOG091G02P2	Complete	NODE_139_length_71821_cov_16.391258	61799	69481	573.9	571
EOG091G02UC	Complete	NODE_41_length_126521_cov_16.117012	2076	7771	333.9	388
EOG091G02V5	Complete	NODE_671_length_21201_cov_16.917147	14934	17311	592	538
EOG091G02VO	Complete	NODE_204_length_57774_cov_18.850916	14389	17756	351	449
EOG091G02WU	Complete	NODE_146_length_70336_cov_16.290519	47402	52754	475.5	527
EOG091G02ZI	Complete	NODE_304_length_43825_cov_16.944345	3746	5078	321.8	232
EOG091G0307	Duplicated	NODE_132_length_75565_cov_16.107231	64825	72541	408.7	436
EOG091G0307	Duplicated	NODE_21_length_157504_cov_16.044376	115909	120594	417.7	533
EOG091G0307	Duplicated	NODE_948_length_13448_cov_16.564175	7049	13264	380.3	504
EOG091G031X	Complete	NODE_346_length_39926_cov_16.170224	30499	39513	454.6	457
EOG091G0321	Complete	NODE_182_length_62261_cov_15.783960	50738	53566	602.7	572
EOG091G0349	Complete	NODE_616_length_22978_cov_17.288444	10685	16727	236.9	563
EOG091G036A	Complete	NODE_76_length_96920_cov_16.425582	63569	74457	567	502
EOG091G036C	Complete	NODE_228_length_53387_cov_15.899104	1	4205	306.4	392
EOG091G036T	Complete	NODE_68_length_102241_cov_16.457754	69760	77978	76.1	250
EOG091G038T	Complete	NODE_484_length_29311_cov_20.526730	10135	12930	531.9	342
EOG091G038X	Complete	NODE_9_length_200471_cov_16.141191	27417	36488	388.6	515
EOG091G03AN	Complete	NODE_42_length_124854_cov_16.236909	78765	82887	258.6	468
EOG091G03B9	Complete	NODE_9_length_200471_cov_16.141191	426	6845	745.5	513
EOG091G03BV	Complete	NODE_39_length_127807_cov_16.586605	53709	59327	860.8	504
EOG091G03C0	Complete	NODE_714_length_19240_cov_15.471723	5958	8458	230.5	256
EOG091G03C7	Complete	NODE_4_length_234434_cov_16.198606	173673	177999	815.9	485
EOG091G03D7	Complete	NODE_264_length_48102_cov_15.440173	28631	32065	1185	771
EOG091G03DT	Complete	NODE_1244_length_9040_cov_15.742126	235	3315	296.6	400
EOG091G03FL	Complete	NODE_126_length_77306_cov_15.623332	29120	32880	462.9	387
EOG091G03G3	Complete	NODE_162_length_66209_cov_15.298742	7421	10049	346.8	429
EOG091G03H4	Missing
EOG091G03I1	Complete	NODE_108_length_81385_cov_15.457187	28996	34628	364.9	314
EOG091G03JF	Complete	NODE_1355_length_7669_cov_28.629367	434	6150	336.8	280
EOG091G03JG	Complete	NODE_652_length_21626_cov_15.192202	8833	10221	193.8	333
EOG091G03JX	Complete	NODE_9_length_200471_cov_16.141191	140701	144251	102.1	304
EOG091G03LI	Complete	NODE_213_length_56990_cov_16.481918	6931	15354	396	465
EOG091G03M4	Complete	NODE_1232_length_9159_cov_15.996265	551	2962	705.4	571
EOG091G03O0	Complete	NODE_125_length_77479_cov_15.723600	2543	9993	491	535
EOG091G03OT	Complete	NODE_1707_length_4982_cov_15.394155	1	4982	372.2	282
EOG091G03P0	Complete	NODE_151_length_68825_cov_16.172226	5858	9570	555.2	490
EOG091G03PD	Complete	NODE_40_length_127129_cov_15.892622	92386	95238	548	472
EOG091G03QC	Complete	NODE_735_length_18597_cov_20.199924	6069	13969	522.5	488
EOG091G03RW	Complete	NODE_335_length_41179_cov_16.443002	1	7381	427.7	580
EOG091G03SE	Complete	NODE_1438_length_6912_cov_15.226484	1	3510	452.9	339
EOG091G03TX	Complete	NODE_219_length_56068_cov_16.358667	8045	12613	1345.1	829
EOG091G03TZ	Complete	NODE_172_length_64383_cov_16.414423	5655	9008	376.9	410
EOG091G03X8	Missing
EOG091G03XO	Complete	NODE_26_length_147074_cov_16.292690	80265	87448	490	289
EOG091G03XS	Complete	NODE_580_length_24501_cov_15.627424	4617	6662	467	466
EOG091G03Y8	Complete	NODE_479_length_29633_cov_16.836872	17675	28055	405.4	415
EOG091G03Z1	Complete	NODE_69_length_100686_cov_16.373523	62999	65968	219.3	428
EOG091G03ZS	Complete	NODE_79_length_95138_cov_16.235836	62364	66129	975.7	467
EOG091G040D	Complete	NODE_231_length_53012_cov_16.529260	31528	34637	476.4	425
EOG091G040G	Complete	NODE_58_length_108832_cov_16.181766	61768	69612	472.2	361
EOG091G040L	Complete	NODE_616_length_22978_cov_17.288444	15914	19249	521.4	355
EOG091G046H	Complete	NODE_745_length_18405_cov_21.291063	2665	8530	390.5	525
EOG091G046Y	Complete	NODE_946_length_13496_cov_15.826427	8382	11646	556.3	469
EOG091G048B	Duplicated	NODE_156_length_67482_cov_16.093894	15394	16455	237.6	231
EOG091G048B	Duplicated	NODE_2318_length_2329_cov_15.413808	519	1961	256.1	231
EOG091G0495	Complete	NODE_204_length_57774_cov_18.850916	25348	31250	406.7	381
EOG091G049W	Complete	NODE_70_length_99236_cov_16.435466	24415	25923	288	370
EOG091G04CK	Complete	NODE_24_length_152861_cov_16.566712	3703	6838	523.1	507
EOG091G04D1	Complete	NODE_69_length_100686_cov_16.373523	88449	91481	395.9	621
EOG091G04EX	Complete	NODE_1149_length_10058_cov_15.373488	6527	9280	570.9	441
EOG091G04FV	Complete	NODE_484_length_29311_cov_20.526730	1	8955	263.2	343
EOG091G04GK	Complete	NODE_187_length_61403_cov_16.131854	35533	44903	316.6	399
EOG091G04GW	Complete	NODE_1181_length_9816_cov_15.139535	2549	8450	655.8	449
EOG091G04IK	Complete	NODE_486_length_29177_cov_15.921812	822	3980	346.8	463
EOG091G04JK	Complete	NODE_142_length_70799_cov_15.850673	15056	21249	128.5	400
EOG091G04LC	Complete	NODE_7_length_210940_cov_16.124314	67328	74795	461.7	483
EOG091G04MA	Fragmented	NODE_231_length_53012_cov_16.529260	48782	52141	52	131
EOG091G04RS	Complete	NODE_152_length_68125_cov_16.264169	9067	12734	640.7	421
EOG091G04WH	Complete	NODE_22_length_154514_cov_16.339313	46148	49048	251.4	471
EOG091G050A	Missing
EOG091G050Q	Complete	NODE_155_length_67565_cov_16.342971	1000	4439	461.9	276
EOG091G0525	Complete	NODE_840_length_15809_cov_16.498286	7810	10347	103.7	387
EOG091G0530	Complete	NODE_1469_length_6696_cov_16.965216	2048	3920	681.6	407
EOG091G053A	Complete	NODE_48_length_118386_cov_16.039212	37410	40096	891.4	457
EOG091G053D	Complete	NODE_1495_length_6463_cov_16.008898	181	1865	297.9	273
EOG091G053R	Complete	NODE_1068_length_11430_cov_18.563165	7509	10153	135.3	550
EOG091G054P	Complete	NODE_309_length_43209_cov_14.960954	6341	8798	74.9	107
EOG091G0554	Complete	NODE_145_length_70590_cov_26.367052	960	9119	788.5	657
EOG091G057L	Complete	NODE_503_length_27987_cov_16.061220	20343	27987	206.5	199
EOG091G059G	Complete	NODE_70_length_99236_cov_16.435466	1	2944	631.1	435
EOG091G05AA	Complete	NODE_164_length_66081_cov_16.397192	20945	24092	705.1	411
EOG091G05AH	Complete	NODE_181_length_62504_cov_16.320806	42518	44171	655.7	437
EOG091G05CI	Complete	NODE_9_length_200471_cov_16.141191	105813	107939	425.9	556
EOG091G05D7	Complete	NODE_38_length_129827_cov_16.156852	42439	46021	192.2	318
EOG091G05EU	Complete	NODE_286_length_45957_cov_15.338177	16231	22396	406.6	429
EOG091G05FE	Complete	NODE_625_length_22488_cov_16.312843	14497	22393	469.6	507
EOG091G05GZ	Complete	NODE_1596_length_5768_cov_15.593734	2199	5137	332.5	489
EOG091G05IH	Complete	NODE_546_length_26120_cov_16.836064	39	2352	176.5	348
EOG091G05IK	Complete	NODE_593_length_24036_cov_16.169426	10156	11944	395.9	380
EOG091G05K5	Complete	NODE_425_length_33606_cov_16.034246	18106	26646	521.9	345
EOG091G05K7	Complete	NODE_301_length_44423_cov_15.940520	10604	15200	218.2	441
EOG091G05KR	Complete	NODE_278_length_46746_cov_16.597246	26615	31287	672.4	427
EOG091G05LX	Complete	NODE_39_length_127807_cov_16.586605	61467	66636	277.9	270
EOG091G05N4	Complete	NODE_52_length_114497_cov_16.419330	12463	16509	334.3	444
EOG091G05NK	Complete	NODE_77_length_96048_cov_15.277645	10246	14439	368.1	433
EOG091G05NZ	Complete	NODE_39_length_127807_cov_16.586605	9653	16831	767.8	484
EOG091G05OR	Complete	NODE_1448_length_6837_cov_16.686523	246	2534	502.2	404
EOG091G05OW	Complete	NODE_233_length_52772_cov_15.446346	40405	43644	857	464
EOG091G05Q0	Complete	NODE_106_length_82756_cov_18.409838	18630	20982	310.3	218
EOG091G05Q6	Complete	NODE_394_length_35051_cov_15.886758	7686	14837	435.7	378
EOG091G05RA	Complete	NODE_75_length_97151_cov_20.285748	88483	94861	149.2	187
EOG091G05SE	Complete	NODE_139_length_71821_cov_16.391258	60134	66778	176	154
EOG091G05T4	Complete	NODE_821_length_16272_cov_15.855399	5504	13178	625.7	417
EOG091G05TG	Complete	NODE_1551_length_6037_cov_14.968647	507	6037	569.1	434
EOG091G05UF	Complete	NODE_163_length_66190_cov_16.235186	53210	53995	269.3	209
EOG091G05X1	Complete	NODE_360_length_38729_cov_15.876144	11346	15266	385.6	567
EOG091G05XY	Complete	NODE_2_length_292580_cov_16.347601	49033	50587	268.5	344
EOG091G05YC	Complete	NODE_945_length_13508_cov_15.394410	10392	13428	188.5	250
EOG091G05ZE	Complete	NODE_166_length_65628_cov_15.686045	49306	52756	505.1	377
EOG091G05ZJ	Complete	NODE_304_length_43825_cov_16.944345	3803	6343	236.6	290
EOG091G060D	Complete	NODE_16_length_163527_cov_16.373691	1	5274	379	276
EOG091G0627	Complete	NODE_1180_length_9821_cov_15.584477	2424	9172	264.7	306
EOG091G0628	Complete	NODE_53_length_114223_cov_16.217837	52790	59474	348.1	303
EOG091G062X	Duplicated	NODE_18_length_162146_cov_16.417815	114239	121639	132.7	297
EOG091G062X	Duplicated	NODE_18_length_162146_cov_16.417815	124334	132828	130.3	458
EOG091G065D	Complete	NODE_49_length_117838_cov_16.419840	44281	53354	372.6	275
EOG091G066W	Complete	NODE_18_length_162146_cov_16.417815	85634	89248	306.3	429
EOG091G069C	Complete	NODE_56_length_108948_cov_16.280698	10832	19156	399.5	358
EOG091G06CB	Complete	NODE_146_length_70336_cov_16.290519	25873	28136	494.5	372
EOG091G06DH	Complete	NODE_233_length_52772_cov_15.446346	10887	15338	235.4	327
EOG091G06EF	Complete	NODE_121_length_78182_cov_16.392720	19574	27712	258.4	359
EOG091G06HP	Complete	NODE_315_length_42511_cov_16.210712	27963	35139	586.2	386
EOG091G06I3	Complete	NODE_1149_length_10058_cov_15.373488	2261	5505	459.3	422
EOG091G06I8	Complete	NODE_972_length_12983_cov_18.983292	2708	9862	630.8	372
EOG091G06J6	Complete	NODE_18_length_162146_cov_16.417815	28707	34891	450.7	434
EOG091G06JJ	Complete	NODE_472_length_29850_cov_16.294949	14254	21269	193.6	206
EOG091G06LW	Complete	NODE_481_length_29520_cov_15.855829	2956	6107	604.8	394
EOG091G06M8	Complete	NODE_428_length_33405_cov_15.645787	9832	11270	337.8	291
EOG091G06MR	Complete	NODE_1268_length_8712_cov_16.233375	1436	3871	495.7	386
EOG091G06OM	Complete	NODE_293_length_45460_cov_15.989583	9614	15012	559.7	370
EOG091G06ON	Complete	NODE_347_length_39892_cov_15.786379	236	2001	467.6	352
EOG091G06OP	Complete	NODE_1563_length_5959_cov_16.234587	3552	5427	352	363
EOG091G06P4	Complete	NODE_5_length_215127_cov_15.758193	56883	64939	441.1	323
EOG091G06QP	Complete	NODE_127_length_76948_cov_16.025295	11405	16563	412	430
EOG091G06S3	Complete	NODE_1895_length_3844_cov_15.215624	1756	3328	598.5	372
EOG091G06U0	Complete	NODE_182_length_62261_cov_15.783960	46877	54260	655.7	392
EOG091G06XK	Complete	NODE_880_length_15008_cov_15.471611	2608	4634	282.5	356
EOG091G06Y3	Complete	NODE_22_length_154514_cov_16.339313	148261	153952	511.1	551
EOG091G06Y7	Duplicated	NODE_1561_length_5981_cov_15.996456	1632	4702	471.7	399
EOG091G06Y7	Duplicated	NODE_510_length_27817_cov_16.169224	11544	24573	425	379
EOG091G06YD	Complete	NODE_3_length_264316_cov_16.545200	155026	156639	181.9	240
EOG091G0703	Complete	NODE_300_length_44620_cov_16.357366	13490	16521	287.5	347
EOG091G073F	Duplicated	NODE_396_length_34950_cov_15.975899	416	8549	495.2	321
EOG091G073F	Duplicated	NODE_67_length_102478_cov_15.631343	9242	12756	518.2	355
EOG091G074G	Complete	NODE_1468_length_6700_cov_14.462603	837	4615	509.3	376
EOG091G074J	Complete	NODE_135_length_73779_cov_17.427920	60262	61245	124.1	167
EOG091G074U	Complete	NODE_23_length_154089_cov_16.214790	123419	129852	313.2	353
EOG091G075F	Complete	NODE_94_length_87327_cov_16.527603	32573	34186	217.7	283
EOG091G075K	Complete	NODE_589_length_24238_cov_16.493446	16443	22463	477.7	360
EOG091G0769	Complete	NODE_445_length_31581_cov_16.243069	16826	21607	409.5	325
EOG091G0781	Complete	NODE_981_length_12816_cov_15.867487	1	6064	133.1	276
EOG091G078D	Complete	NODE_735_length_18597_cov_20.199924	5018	6283	283.8	266
EOG091G079R	Complete	NODE_192_length_60501_cov_16.223671	53368	59814	647.5	346
EOG091G07CE	Complete	NODE_108_length_81385_cov_15.457187	58160	64864	786.6	472
EOG091G07D9	Complete	NODE_207_length_57144_cov_16.859097	11837	13583	663.3	389
EOG091G07DR	Complete	NODE_174_length_64139_cov_16.636243	51539	55356	762.8	536
EOG091G07EJ	Complete	NODE_69_length_100686_cov_16.373523	700	4513	198.5	195
EOG091G07FP	Complete	NODE_1059_length_11493_cov_16.312380	2689	8326	182.8	249
EOG091G07IK	Complete	NODE_26_length_147074_cov_16.292690	115387	118726	469.4	392
EOG091G07IY	Missing
EOG091G07KC	Complete	NODE_4_length_234434_cov_16.198606	26631	28177	371.4	340
EOG091G07KL	Complete	NODE_208_length_57109_cov_15.882988	7404	14679	449.2	411
EOG091G07N5	Complete	NODE_157_length_67338_cov_16.528826	18080	25051	149.9	205
EOG091G07N8	Complete	NODE_825_length_16175_cov_16.237469	8287	10647	496.2	473
EOG091G07NJ	Complete	NODE_657_length_21523_cov_15.934880	14544	20185	258.7	318
EOG091G07OD	Complete	NODE_14_length_170465_cov_16.152162	122966	124798	406.9	282
EOG091G07PH	Missing
EOG091G07PR	Missing
EOG091G07PV	Complete	NODE_1358_length_7653_cov_18.491708	2206	7006	687.8	446
EOG091G07Q3	Missing
EOG091G07QN	Fragmented	NODE_160_length_66765_cov_16.429561	37731	37961	60.1	59
EOG091G07S9	Complete	NODE_349_length_39712_cov_15.955292	6300	11188	532.8	400
EOG091G07VQ	Complete	NODE_313_length_42714_cov_15.862866	24280	27117	216.8	224
EOG091G07Z0	Complete	NODE_282_length_46220_cov_16.203596	600	5949	583.2	367
EOG091G07Z1	Complete	NODE_494_length_28837_cov_15.834202	23495	25449	271.9	242
EOG091G07Z5	Complete	NODE_45_length_123604_cov_17.040510	93785	101523	539.4	372
EOG091G0803	Complete	NODE_148_length_70142_cov_15.874385	53464	56960	522.4	379
EOG091G0814	Complete	NODE_347_length_39892_cov_15.786379	27824	30743	350	332
EOG091G081C	Complete	NODE_1025_length_12043_cov_17.143310	5229	8536	110.8	158
EOG091G081H	Complete	NODE_320_length_42227_cov_16.650384	32158	34618	259.5	425
EOG091G085U	Complete	NODE_810_length_16467_cov_22.749817	716	1918	293.2	304
EOG091G087E	Complete	NODE_160_length_66765_cov_16.429561	38682	48400	272.6	483
EOG091G088L	Complete	NODE_631_length_22369_cov_15.535225	20296	21862	382.2	306
EOG091G089T	Complete	NODE_250_length_50016_cov_16.450331	38794	40683	276.3	367
EOG091G08BK	Complete	NODE_61_length_105894_cov_15.970739	48372	52840	491.2	387
EOG091G08D1	Complete	NODE_2_length_292580_cov_16.347601	68364	72026	153.9	315
EOG091G08DN	Missing
EOG091G08FX	Complete	NODE_250_length_50016_cov_16.450331	670	8292	513	326
EOG091G08IJ	Missing
EOG091G08JE	Complete	NODE_443_length_32037_cov_16.024326	29886	31283	440.1	253
EOG091G08JG	Complete	NODE_531_length_26792_cov_16.498971	16167	22744	331.7	269
EOG091G08L8	Complete	NODE_41_length_126521_cov_16.117012	15953	17495	264.8	249
EOG091G08LT	Complete	NODE_584_length_24427_cov_17.184146	19840	24202	65.7	180
EOG091G08NN	Complete	NODE_89_length_90560_cov_16.757715	67720	69487	480.6	313
EOG091G08O3	Complete	NODE_266_length_47984_cov_15.942331	26413	28904	434.8	353
EOG091G08PW	Fragmented	NODE_260_length_48651_cov_16.142378	24127	25309	128.5	176
EOG091G08R8	Complete	NODE_1434_length_6983_cov_16.021940	330	2988	324.2	371
EOG091G08RU	Complete	NODE_9_length_200471_cov_16.141191	7611	14544	394.4	311
EOG091G08SM	Complete	NODE_309_length_43209_cov_14.960954	26871	29275	545.7	306
EOG091G08UU	Complete	NODE_355_length_39201_cov_16.046723	36538	38776	561.6	282
EOG091G08V8	Fragmented	NODE_564_length_25230_cov_16.189513	13937	18784	98.3	88
EOG091G08VB	Complete	NODE_495_length_28592_cov_16.375653	19316	24963	517.8	519
EOG091G08Y9	Complete	NODE_71_length_99193_cov_16.403064	26992	31119	195.2	211
EOG091G08ZG	Complete	NODE_469_length_30058_cov_15.929774	25609	27242	154.8	229
EOG091G08ZR	Complete	NODE_474_length_29818_cov_15.848167	21831	23161	293.2	233
EOG091G090D	Complete	NODE_399_length_34748_cov_16.662871	28225	34258	167	295
EOG091G095O	Complete	NODE_116_length_80019_cov_16.012018	14402	18858	227.4	284
EOG091G096V	Complete	NODE_1854_length_4061_cov_16.714428	781	3537	415	393
EOG091G0977	Complete	NODE_2_length_292580_cov_16.347601	93	2279	414.8	324
EOG091G0990	Complete	NODE_668_length_21286_cov_17.177618	19212	20790	229.7	304
EOG091G099D	Complete	NODE_233_length_52772_cov_15.446346	2007	6286	114.6	209
EOG091G09BP	Complete	NODE_768_length_17800_cov_16.036516	5339	10421	423	335
EOG091G09D8	Complete	NODE_835_length_15949_cov_15.267585	11748	13268	184.7	268
EOG091G09FV	Complete	NODE_176_length_63570_cov_16.424939	28930	33341	441.4	297
EOG091G09GA	Complete	NODE_181_length_62504_cov_16.320806	33283	35755	271.6	378
EOG091G09GO	Complete	NODE_89_length_90560_cov_16.757715	33713	36733	470.1	293
EOG091G09HG	Complete	NODE_837_length_15936_cov_15.675398	1810	3463	409.4	323
EOG091G09HR	Complete	NODE_89_length_90560_cov_16.757715	35086	36279	197.3	254
EOG091G09IW	Complete	NODE_914_length_14075_cov_16.721826	7590	9404	92.2	272
EOG091G09J7	Complete	NODE_299_length_44625_cov_16.423738	17663	20585	378.9	323
EOG091G09KI	Complete	NODE_52_length_114497_cov_16.419330	62919	65163	100.4	183
EOG091G09KK	Missing
EOG091G09KX	Complete	NODE_38_length_129827_cov_16.156852	4623	6077	446.2	342
EOG091G09L6	Fragmented	NODE_41_length_126521_cov_16.117012	88798	89520	84.2	81
EOG091G09MD	Complete	NODE_96_length_87055_cov_17.517782	10689	12805	333.7	287
EOG091G09MU	Complete	NODE_292_length_45509_cov_16.134752	35573	40434	299.6	245
EOG091G09O7	Complete	NODE_137_length_73607_cov_15.954291	4397	5572	197.2	287
EOG091G09Q2	Complete	NODE_606_length_23382_cov_16.019977	21410	23132	277	250
EOG091G09QO	Complete	NODE_497_length_28549_cov_16.968906	7084	8132	225.4	234
EOG091G09R0	Missing
EOG091G09RJ	Complete	NODE_140_length_71506_cov_16.805223	1283	3505	66.1	182
EOG091G09SS	Complete	NODE_25_length_149635_cov_16.352467	126520	131069	191.2	276
EOG091G09T3	Complete	NODE_2024_length_3293_cov_16.367511	516	3050	373.9	309
EOG091G09T6	Complete	NODE_168_length_65361_cov_15.852938	25038	30468	366.9	347
EOG091G09U9	Complete	NODE_61_length_105894_cov_15.970739	41927	46681	708.2	376
EOG091G09UA	Missing
EOG091G09UB	Complete	NODE_160_length_66765_cov_16.429561	46298	52972	441.3	349
EOG091G09V2	Complete	NODE_611_length_23127_cov_15.841106	8789	18313	406.3	353
EOG091G09YB	Complete	NODE_469_length_30058_cov_15.929774	6316	8249	281.4	385
EOG091G0A0M	Complete	NODE_292_length_45509_cov_16.134752	13018	15850	481.8	346
EOG091G0A19	Complete	NODE_266_length_47984_cov_15.942331	9772	19504	429.3	621
EOG091G0A27	Fragmented	NODE_174_length_64139_cov_16.636243	51539	55356	59.1	65
EOG091G0A2I	Complete	NODE_1004_length_12461_cov_15.581332	10438	12292	352.4	185
EOG091G0A2L	Complete	NODE_52_length_114497_cov_16.419330	5522	16326	296.2	307
EOG091G0A5N	Complete	NODE_449_length_31157_cov_15.468459	23787	29009	538.2	349
EOG091G0A79	Missing
EOG091G0A98	Complete	NODE_412_length_34254_cov_15.381093	20842	29036	152.9	208
EOG091G0AE2	Complete	NODE_926_length_13837_cov_16.408141	3571	6753	365	307
EOG091G0AE9	Complete	NODE_26_length_147074_cov_16.292690	89786	96000	417.7	280
EOG091G0AEH	Complete	NODE_826_length_16170_cov_16.308284	2566	13181	169.9	174
EOG091G0AEL	Complete	NODE_5_length_215127_cov_15.758193	111424	114769	424.6	280
EOG091G0AFP	Complete	NODE_1413_length_7210_cov_15.244025	5148	6288	347.8	193
EOG091G0AGM	Complete	NODE_2553_length_1703_cov_31.981189	3	1700	280.1	267
EOG091G0AGT	Complete	NODE_438_length_32740_cov_16.342787	4230	4970	107.1	168
EOG091G0AHJ	Complete	NODE_658_length_21506_cov_15.605147	96	1675	505.5	288
EOG091G0AI5	Complete	NODE_101_length_84697_cov_16.463611	22522	32974	138.5	434
EOG091G0AJ6	Complete	NODE_1732_length_4857_cov_16.373386	1096	4512	490.3	319
EOG091G0AKM	Complete	NODE_2106_length_2995_cov_15.161639	1268	2551	400.7	285
EOG091G0AKW	Complete	NODE_1364_length_7617_cov_17.187252	1	2825	331.4	335
EOG091G0AO6	Complete	NODE_972_length_12983_cov_18.983292	159	3895	311.5	249
EOG091G0AOO	Complete	NODE_378_length_36555_cov_16.174356	1392	2621	470	312
EOG091G0AQA	Complete	NODE_369_length_37380_cov_16.155231	17574	19626	315	281
EOG091G0ARE	Complete	NODE_382_length_36280_cov_15.704044	27721	33606	458	425
EOG091G0ARL	Complete	NODE_340_length_40781_cov_15.487084	31403	36667	202.7	201
EOG091G0AU6	Complete	NODE_133_length_75563_cov_16.182590	50320	57468	240.2	200
EOG091G0AVA	Complete	NODE_1153_length_10047_cov_15.413331	4687	7072	179.6	263
EOG091G0AVP	Complete	NODE_190_length_60709_cov_16.086111	18002	22236	549.1	347
EOG091G0AVW	Missing
EOG091G0AX1	Complete	NODE_155_length_67565_cov_16.342971	35553	41001	267.5	243
EOG091G0AYM	Fragmented	NODE_1268_length_8712_cov_16.233375	4432	5019	95.3	134
EOG091G0AZ7	Complete	NODE_765_length_17867_cov_17.093645	11414	13766	216.8	249
EOG091G0AZV	Complete	NODE_7_length_210940_cov_16.124314	338	7237	150.1	287
EOG091G0B27	Complete	NODE_226_length_54082_cov_16.357599	14639	17029	341.5	300
EOG091G0B2N	Complete	NODE_870_length_15255_cov_16.650658	7189	8178	331.3	199
EOG091G0B9B	Complete	NODE_44_length_124060_cov_16.209959	92746	102536	206.2	218
EOG091G0B9T	Complete	NODE_1087_length_10971_cov_15.066416	528	3228	471.1	278
EOG091G0BAG	Complete	NODE_77_length_96048_cov_15.277645	4469	7454	185.8	118
EOG091G0BAM	Complete	NODE_87_length_92731_cov_16.243547	51810	55327	468	244
EOG091G0BBO	Complete	NODE_77_length_96048_cov_15.277645	86060	94294	385.5	263
EOG091G0BCO	Complete	NODE_121_length_78182_cov_16.392720	13658	23181	218.4	201
EOG091G0BDT	Missing
EOG091G0BED	Complete	NODE_130_length_76697_cov_16.448971	69139	70263	136	229
EOG091G0BG4	Complete	NODE_252_length_49916_cov_18.182407	29786	32932	284.5	286
EOG091G0BHP	Complete	NODE_138_length_73450_cov_16.198501	12826	18871	567.8	323
EOG091G0BHV	Complete	NODE_280_length_46503_cov_17.848433	2096	7853	303.2	213
EOG091G0BKI	Complete	NODE_335_length_41179_cov_16.443002	15141	18912	161.5	370
EOG091G0BKR	Complete	NODE_366_length_37537_cov_16.288619	4194	8119	405.2	291
EOG091G0BKX	Complete	NODE_998_length_12523_cov_15.569859	11017	12392	394.5	331
EOG091G0BKZ	Complete	NODE_34_length_136098_cov_16.158413	16759	20382	279.9	249
EOG091G0BL9	Complete	NODE_8_length_210047_cov_15.985399	109757	114201	524.7	273
EOG091G0BN4	Missing
EOG091G0BNI	Complete	NODE_76_length_96920_cov_16.425582	20760	23804	347.6	260
EOG091G0BPU	Complete	NODE_193_length_60375_cov_16.897828	36242	37997	461.8	291
EOG091G0BPX	Missing
EOG091G0BQF	Complete	NODE_3_length_264316_cov_16.545200	57206	64220	550.8	332
EOG091G0BTX	Complete	NODE_280_length_46503_cov_17.848433	15482	22471	419.5	235
EOG091G0BUD	Complete	NODE_1262_length_8783_cov_15.641728	5776	8315	264.4	225
EOG091G0BUH	Complete	NODE_97_length_86557_cov_16.441735	11302	16413	331.4	243
EOG091G0BWJ	Missing
EOG091G0BX3	Complete	NODE_6_length_210982_cov_16.103789	72862	81815	267.6	383
EOG091G0C2M	Complete	NODE_158_length_67248_cov_16.752400	52271	55606	303.8	320
EOG091G0C2Z	Fragmented	NODE_55_length_109476_cov_16.625291	84356	88673	198.9	174
EOG091G0C6I	Complete	NODE_261_length_48585_cov_15.994169	9740	15346	251.7	315
EOG091G0C7Y	Complete	NODE_2469_length_1898_cov_32.537168	1	1290	278.8	195
EOG091G0C84	Complete	NODE_1112_length_10599_cov_16.391407	788	6265	379.6	248
EOG091G0C8H	Complete	NODE_167_length_65479_cov_15.649135	51125	52661	344.8	332
EOG091G0C9Y	Complete	NODE_19_length_160311_cov_15.820575	25933	27003	255.2	249
EOG091G0CAR	Fragmented	NODE_470_length_29986_cov_15.837794	28804	29557	257	164
EOG091G0CEG	Complete	NODE_77_length_96048_cov_15.277645	52083	59909	200.4	204
EOG091G0CEK	Complete	NODE_58_length_108832_cov_16.181766	29467	37027	318.4	272
EOG091G0CEW	Complete	NODE_96_length_87055_cov_17.517782	40399	44041	287.5	234
EOG091G0CF7	Complete	NODE_849_length_15707_cov_24.389471	13897	15544	498.7	286
EOG091G0CFP	Complete	NODE_856_length_15521_cov_16.574033	6734	12695	183.4	201
EOG091G0CGO	Complete	NODE_9_length_200471_cov_16.141191	145548	149604	239.9	195
EOG091G0CH6	Complete	NODE_143_length_70748_cov_16.498380	55205	60677	413.3	293
EOG091G0CID	Complete	NODE_629_length_22419_cov_15.552361	20698	22419	349.5	288
EOG091G0CLR	Complete	NODE_170_length_64839_cov_16.996203	31606	37153	274.9	359
EOG091G0CMN	Complete	NODE_601_length_23849_cov_20.467008	4550	11708	156.8	160
EOG091G0CNT	Complete	NODE_98_length_85900_cov_16.206139	9263	15242	286.3	210
EOG091G0COC	Complete	NODE_548_length_26109_cov_16.258540	2386	3882	297.7	337
EOG091G0CQ2	Complete	NODE_87_length_92731_cov_16.243547	19065	20323	311.6	242
EOG091G0CR4	Missing
EOG091G0CSZ	Missing
EOG091G0CTG	Complete	NODE_25_length_149635_cov_16.352467	123505	128539	337.8	228
EOG091G0CTU	Complete	NODE_7_length_210940_cov_16.124314	10900	16049	259.7	285
EOG091G0CW2	Complete	NODE_1520_length_6236_cov_15.527261	4611	5633	270.6	260
EOG091G0CXE	Complete	NODE_218_length_56193_cov_16.241779	37007	37909	114.4	131
EOG091G0CZX	Duplicated	NODE_120_length_78411_cov_16.350197	37380	44706	264.1	229
EOG091G0CZX	Duplicated	NODE_1465_length_6714_cov_16.544526	145	6026	248.9	198
EOG091G0D04	Complete	NODE_563_length_25273_cov_16.022524	20159	24950	213	185
EOG091G0D0D	Complete	NODE_321_length_42218_cov_15.884140	8494	12974	186.7	359
EOG091G0D0W	Complete	NODE_164_length_66081_cov_16.397192	16312	22459	456.1	308
EOG091G0D26	Complete	NODE_637_length_22206_cov_16.286172	7379	10014	338.1	247
EOG091G0D4N	Missing
EOG091G0D7V	Complete	NODE_267_length_47723_cov_17.080641	16474	17357	108.3	129
EOG091G0D8I	Complete	NODE_307_length_43442_cov_17.033121	8065	12369	372.6	224
EOG091G0D8N	Complete	NODE_85_length_93657_cov_16.445172	23515	25782	272.8	291
EOG091G0DBF	Complete	NODE_136_length_73651_cov_16.212946	21253	23129	425.8	398
EOG091G0DLW	Complete	NODE_1009_length_12365_cov_17.941755	542	5535	258	324
EOG091G0DND	Complete	NODE_113_length_80539_cov_16.620856	4602	10744	195.5	282
EOG091G0DPL	Complete	NODE_96_length_87055_cov_17.517782	14727	19915	157.9	141
EOG091G0DQ3	Complete	NODE_225_length_54527_cov_16.466900	18866	25612	173.2	177
EOG091G0DQS	Fragmented	NODE_235_length_52366_cov_16.204087	16168	18021	247.9	207
EOG091G0DQT	Complete	NODE_932_length_13704_cov_16.372408	1586	3636	334.1	306
EOG091G0DRZ	Missing
EOG091G0DTB	Complete	NODE_10_length_187902_cov_16.509313	19893	24787	273.8	231
EOG091G0DTD	Fragmented	NODE_900_length_14520_cov_37.413550	1	1889	95.6	161
EOG091G0DTE	Complete	NODE_2257_length_2513_cov_26.543531	361	1506	313.9	235
EOG091G0DTP	Complete	NODE_1152_length_10048_cov_15.786250	418	3109	171	204
EOG091G0DUX	Complete	NODE_1220_length_9345_cov_17.218084	6317	7334	268.9	220
EOG091G0DVQ	Complete	NODE_5_length_215127_cov_15.758193	66421	70587	376.3	254
EOG091G0DWW	Complete	NODE_104_length_83182_cov_16.218569	1	6602	325.8	409
EOG091G0DXC	Complete	NODE_31_length_139550_cov_15.509767	57903	60502	239.6	296
EOG091G0DXE	Complete	NODE_25_length_149635_cov_16.352467	31883	33099	286.1	315
EOG091G0DXP	Complete	NODE_51_length_115162_cov_16.270635	16659	21052	240.9	199
EOG091G0DXV	Complete	NODE_44_length_124060_cov_16.209959	47881	51941	422.3	377
EOG091G0DYU	Complete	NODE_526_length_27201_cov_17.212444	2317	7850	138.2	205
EOG091G0DYW	Complete	NODE_1033_length_11937_cov_16.692392	10136	11512	413	360
EOG091G0E06	Complete	NODE_113_length_80539_cov_16.620856	51384	55718	186.6	181
EOG091G0E11	Complete	NODE_623_length_22624_cov_17.021312	1823	4101	178.5	213
EOG091G0E2R	Complete	NODE_56_length_108948_cov_16.280698	278	6534	298.9	246
EOG091G0E2X	Complete	NODE_691_length_20282_cov_15.970188	1079	2233	120.1	201
EOG091G0E3F	Complete	NODE_6_length_210982_cov_16.103789	45716	46498	171	197
EOG091G0E3V	Complete	NODE_384_length_36199_cov_16.040726	23435	33711	298.6	214
EOG091G0E5O	Complete	NODE_148_length_70142_cov_15.874385	52405	57369	322.2	341
EOG091G0E5P	Complete	NODE_1272_length_8637_cov_20.809135	2328	7707	138.6	168
EOG091G0E7S	Complete	NODE_188_length_61268_cov_16.899106	42297	45279	409.9	446
EOG091G0E8J	Complete	NODE_1183_length_9808_cov_21.396288	791	5968	299.2	300
EOG091G0EA2	Complete	NODE_1146_length_10084_cov_15.900189	3365	4161	164.7	173
EOG091G0EAF	Complete	NODE_1120_length_10525_cov_15.563897	2953	9041	390	308
EOG091G0EBA	Complete	NODE_399_length_34748_cov_16.662871	26138	33693	247.9	390
EOG091G0EH8	Complete	NODE_39_length_127807_cov_16.586605	26543	27379	408.3	229
EOG091G0EHF	Complete	NODE_34_length_136098_cov_16.158413	88163	89751	257.2	182
EOG091G0EHY	Complete	NODE_57_length_108853_cov_16.183505	103027	105560	317.9	246
EOG091G0EHZ	Complete	NODE_343_length_40275_cov_15.858802	2463	7279	183.9	216
EOG091G0EKA	Complete	NODE_6_length_210982_cov_16.103789	164628	169003	280	183
EOG091G0ELO	Complete	NODE_31_length_139550_cov_15.509767	16930	22989	222.1	264
EOG091G0ELS	Complete	NODE_36_length_132136_cov_16.068367	111459	117121	284	250
EOG091G0EM6	Missing
EOG091G0EMF	Complete	NODE_257_length_48939_cov_16.682309	33668	40912	107	120
EOG091G0EO4	Missing
EOG091G0EQR	Missing
EOG091G0ER1	Complete	NODE_10_length_187902_cov_16.509313	12804	18289	195.6	400
EOG091G0ERU	Complete	NODE_458_length_30701_cov_16.508647	10188	16403	308.7	356
EOG091G0ES6	Complete	NODE_39_length_127807_cov_16.586605	31284	37781	304.8	183
EOG091G0EUU	Complete	NODE_80_length_95046_cov_15.779495	65167	66387	319.8	295
EOG091G0EVK	Complete	NODE_10_length_187902_cov_16.509313	60135	61264	377.9	239
EOG091G0EZ8	Complete	NODE_19_length_160311_cov_15.820575	32718	36170	253.7	315
EOG091G0EZO	Complete	NODE_537_length_26518_cov_16.294562	24875	26207	348.5	241
EOG091G0F0I	Complete	NODE_1227_length_9261_cov_16.660330	1423	2739	290.6	345
EOG091G0F70	Complete	NODE_300_length_44620_cov_16.357366	23136	24083	62.3	130
EOG091G0F93	Complete	NODE_384_length_36199_cov_16.040726	28221	35373	264.6	588
EOG091G0FAM	Complete	NODE_771_length_17747_cov_15.402668	5860	7291	326.9	212
EOG091G0FH3	Complete	NODE_567_length_25113_cov_16.204286	18518	23971	175.7	144
EOG091G0FIJ	Complete	NODE_348_length_39770_cov_16.029510	29346	30916	175.1	247
EOG091G0FJB	Complete	NODE_24_length_152861_cov_16.566712	79088	83938	336.8	241
EOG091G0FOR	Missing
EOG091G0FPM	Complete	NODE_151_length_68825_cov_16.172226	13844	20483	332.8	272
EOG091G0FPV	Complete	NODE_989_length_12681_cov_15.766038	468	1706	355.6	307
EOG091G0FQ2	Complete	NODE_68_length_102241_cov_16.457754	69760	73771	258.8	197
EOG091G0FS8	Complete	NODE_1653_length_5353_cov_16.177237	1012	5169	144.2	191
EOG091G0FSK	Complete	NODE_192_length_60501_cov_16.223671	40843	42625	96	146
EOG091G0FTU	Complete	NODE_1035_length_11914_cov_17.293785	565	1580	415.7	277
EOG091G0FWS	Complete	NODE_1057_length_11517_cov_15.749695	4016	6635	375.6	285
EOG091G0FXV	Fragmented	NODE_36_length_132136_cov_16.068367	99945	101170	202.4	178
EOG091G0FYA	Missing
EOG091G0FYY	Complete	NODE_316_length_42495_cov_16.101390	12876	17201	151.8	202
EOG091G0FZN	Complete	NODE_1012_length_12320_cov_15.137546	3487	11298	111.9	327
EOG091G0G1G	Missing
EOG091G0G3M	Complete	NODE_160_length_66765_cov_16.429561	54181	60433	465.6	323
EOG091G0G46	Missing
EOG091G0G58	Missing
EOG091G0G6C	Complete	NODE_1074_length_11306_cov_19.169141	1070	2275	198.3	156
EOG091G0G6Z	Complete	NODE_1297_length_8368_cov_15.708890	297	1765	112.4	224
EOG091G0G71	Complete	NODE_87_length_92731_cov_16.243547	18307	20332	213.7	178
EOG091G0G88	Complete	NODE_1008_length_12367_cov_16.849984	5900	9020	216.8	229
EOG091G0G8R	Complete	NODE_938_length_13617_cov_17.226368	1501	12037	127.9	113
EOG091G0G8S	Complete	NODE_477_length_29655_cov_42.867703	15609	18734	143.1	212
EOG091G0GA7	Complete	NODE_517_length_27488_cov_16.226479	17277	18118	185.1	165
EOG091G0GA8	Complete	NODE_244_length_50522_cov_17.312719	41042	42071	172.2	232
EOG091G0GBB	Complete	NODE_6_length_210982_cov_16.103789	1577	10001	120.3	148
EOG091G0GD0	Complete	NODE_674_length_21169_cov_15.863361	16683	19555	50.1	236
EOG091G0GDF	Complete	NODE_12_length_180488_cov_16.073440	97226	105211	388.8	361
EOG091G0GI9	Missing
EOG091G0GIC	Complete	NODE_168_length_65361_cov_15.852938	25018	27081	194	183
EOG091G0GKH	Complete	NODE_154_length_67931_cov_16.532221	10788	11441	149.9	149
EOG091G0GKX	Complete	NODE_291_length_45670_cov_16.513778	21310	29159	48.9	186
EOG091G0GMC	Complete	NODE_292_length_45509_cov_16.134752	41627	43988	305.8	190
EOG091G0GN7	Complete	NODE_1647_length_5394_cov_14.438846	1043	5389	433.2	319
EOG091G0GOU	Fragmented	NODE_3004_length_1026_cov_28.180227	1	508	151.4	119
EOG091G0GQO	Complete	NODE_104_length_83182_cov_16.218569	47429	48343	191.1	217
EOG091G0GUK	Complete	NODE_561_length_25290_cov_16.692411	8950	11408	58	147
EOG091G0GVZ	Complete	NODE_700_length_19789_cov_16.088223	16227	17778	357.7	253
EOG091G0GWF	Complete	NODE_315_length_42511_cov_16.210712	35305	38472	489.9	283
EOG091G0GWO	Complete	NODE_1148_length_10064_cov_17.225997	4801	9931	249.2	215
EOG091G0GY1	Complete	NODE_570_length_25071_cov_16.171730	20034	21021	202.6	209
EOG091G0GZ4	Complete	NODE_192_length_60501_cov_16.223671	16275	18470	35	337
EOG091G0H07	Complete	NODE_211_length_57043_cov_15.761090	13551	14534	197.3	190
EOG091G0H0S	Complete	NODE_679_length_20946_cov_15.734048	4617	5555	135.4	228
EOG091G0H14	Complete	NODE_174_length_64139_cov_16.636243	41665	47519	175.2	197
EOG091G0H3D	Complete	NODE_28_length_140447_cov_16.016319	9952	14104	261.9	306
EOG091G0H3U	Complete	NODE_531_length_26792_cov_16.498971	22761	26047	217.5	383
EOG091G0H5Q	Complete	NODE_736_length_18578_cov_17.046591	4565	6153	211.6	201
EOG091G0H62	Complete	NODE_207_length_57144_cov_16.859097	38893	40039	245.2	207
EOG091G0H64	Complete	NODE_398_length_34855_cov_15.592241	4283	10582	249.4	335
EOG091G0H6A	Complete	NODE_16_length_163527_cov_16.373691	67452	74107	275.4	153
EOG091G0H6J	Complete	NODE_117_length_79843_cov_16.328771	6739	16585	196.6	213
EOG091G0H8F	Complete	NODE_617_length_22976_cov_16.025043	416	1405	345.8	295
EOG091G0HAI	Complete	NODE_2301_length_2353_cov_16.354221	8	1825	370.1	191
EOG091G0HAT	Complete	NODE_61_length_105894_cov_15.970739	100827	105694	199.7	165
EOG091G0HBC	Complete	NODE_171_length_64835_cov_17.146403	13716	14447	167.7	182
EOG091G0HC5	Complete	NODE_947_length_13490_cov_16.624637	4515	9999	210.7	223
EOG091G0HDF	Complete	NODE_63_length_105613_cov_16.395915	37846	43509	87.4	153
EOG091G0HJH	Complete	NODE_30_length_140103_cov_16.028597	31564	41778	338.5	237
EOG091G0HML	Complete	NODE_74_length_97362_cov_16.418048	12891	19432	152.6	326
EOG091G0HMT	Complete	NODE_2271_length_2480_cov_15.129897	1	1072	75.3	91
EOG091G0HOK	Complete	NODE_717_length_19151_cov_16.161605	15059	15727	116.5	139
EOG091G0HP9	Complete	NODE_62_length_105620_cov_17.704552	90660	96148	158	199
EOG091G0HQ3	Complete	NODE_667_length_21325_cov_16.036953	6173	8085	101.8	107
EOG091G0HS4	Complete	NODE_388_length_35691_cov_14.883152	9433	11908	126.8	161
EOG091G0HS8	Complete	NODE_13_length_174668_cov_16.140001	40007	45727	164.5	205
EOG091G0HSB	Complete	NODE_193_length_60375_cov_16.897828	13611	16690	287.8	209
EOG091G0HT4	Complete	NODE_225_length_54527_cov_16.466900	51348	52919	223	289
EOG091G0HTU	Complete	NODE_345_length_40172_cov_15.960092	18941	20424	365	230
EOG091G0HXI	Complete	NODE_1262_length_8783_cov_15.641728	4315	8105	297.1	332
EOG091G0HXJ	Fragmented	NODE_818_length_16368_cov_16.018635	4337	4882	114.4	134
EOG091G0HYF	Complete	NODE_25_length_149635_cov_16.352467	86433	91373	321.2	201
EOG091G0HZK	Complete	NODE_246_length_50234_cov_17.267283	10432	21870	229.3	268
EOG091G0I1O	Missing
EOG091G0I2X	Complete	NODE_79_length_95138_cov_16.235836	31104	36120	211.2	243
EOG091G0I2Z	Complete	NODE_1390_length_7391_cov_17.820611	5866	6816	190.3	229
EOG091G0I5H	Missing
EOG091G0I7M	Complete	NODE_217_length_56630_cov_15.988635	14705	18748	83.3	232
EOG091G0I85	Complete	NODE_15_length_166099_cov_16.280311	74612	80863	176.3	289
EOG091G0I8J	Complete	NODE_295_length_45127_cov_16.213991	38212	40115	217.2	256
EOG091G0ID9	Complete	NODE_881_length_14967_cov_17.299692	7305	8515	331.9	280
EOG091G0IDE	Complete	NODE_5_length_215127_cov_15.758193	58885	63890	157.2	248
EOG091G0IDG	Complete	NODE_458_length_30701_cov_16.508647	11862	15126	445.2	238
EOG091G0IDP	Complete	NODE_414_length_34104_cov_15.550442	20941	24701	311.5	170
EOG091G0IDS	Missing
EOG091G0IF3	Complete	NODE_116_length_80019_cov_16.012018	41761	47235	114.6	122
EOG091G0IGG	Complete	NODE_59_length_108218_cov_15.973771	2913	3773	280.5	183
EOG091G0IHL	Complete	NODE_493_length_28941_cov_16.194662	11198	11747	83.8	115
EOG091G0II3	Complete	NODE_432_length_33118_cov_15.851072	25710	30332	231.7	180
EOG091G0ILG	Complete	NODE_23_length_154089_cov_16.214790	111742	114105	190.1	157
EOG091G0ILS	Complete	NODE_960_length_13282_cov_16.432978	510	2393	290.2	263
EOG091G0IMB	Complete	NODE_1076_length_11253_cov_15.256653	2169	3168	72.8	252
EOG091G0IMD	Complete	NODE_402_length_34630_cov_20.111699	27167	32996	151	149
EOG091G0IMI	Complete	NODE_23_length_154089_cov_16.214790	36172	44831	163.4	220
EOG091G0IQ7	Complete	NODE_30_length_140103_cov_16.028597	27374	28566	316.4	200
EOG091G0IQD	Complete	NODE_126_length_77306_cov_15.623332	43002	45115	269.8	230
EOG091G0IRO	Complete	NODE_705_length_19532_cov_17.400934	5855	11989	178	162
EOG091G0IS6	Complete	NODE_60_length_107984_cov_16.551909	66937	70494	294.8	246
EOG091G0ITS	Complete	NODE_1067_length_11446_cov_16.752875	1266	5548	361.2	256
EOG091G0IUT	Complete	NODE_704_length_19534_cov_16.086760	16975	18034	184	110
EOG091G0IVB	Complete	NODE_2487_length_1847_cov_17.534700	1	1847	275.1	225
EOG091G0IWR	Complete	NODE_349_length_39712_cov_15.955292	33156	34061	152.2	197
EOG091G0IX8	Complete	NODE_82_length_94775_cov_16.200243	84725	85399	188.9	165
EOG091G0IXA	Complete	NODE_160_length_66765_cov_16.429561	38682	40947	152.7	232
EOG091G0IXT	Complete	NODE_1012_length_12320_cov_15.137546	5430	11246	190.1	175
EOG091G0IXY	Fragmented	NODE_30_length_140103_cov_16.028597	15073	15912	45.6	89
EOG091G0IYB	Complete	NODE_2440_length_1965_cov_29.792147	1	1880	674.4	483
EOG091G0IZD	Complete	NODE_419_length_33856_cov_16.125381	3669	7820	114.5	149
EOG091G0IZX	Complete	NODE_14_length_170465_cov_16.152162	36233	38672	372.2	199
EOG091G0J09	Complete	NODE_32_length_138991_cov_16.456858	135611	137684	256.3	221
EOG091G0J14	Complete	NODE_131_length_76432_cov_16.010579	49502	53321	220.2	162
EOG091G0J2W	Complete	NODE_28_length_140447_cov_16.016319	79906	84743	90.3	140
EOG091G0J56	Missing
EOG091G0J61	Complete	NODE_990_length_12640_cov_15.601669	3048	4246	116.9	172
EOG091G0J69	Missing
EOG091G0J7A	Complete	NODE_6_length_210982_cov_16.103789	56246	63631	90.3	311
EOG091G0J98	Complete	NODE_117_length_79843_cov_16.328771	61421	67920	310.8	270
EOG091G0JBM	Missing
EOG091G0JBZ	Complete	NODE_139_length_71821_cov_16.391258	59878	62522	250.3	188
EOG091G0JC7	Complete	NODE_947_length_13490_cov_16.624637	8119	11060	100.9	189
EOG091G0JEC	Complete	NODE_342_length_40588_cov_16.038931	34440	37790	197.5	121
EOG091G0JGU	Complete	NODE_648_length_21723_cov_16.561242	2106	3204	149.5	182
EOG091G0JHN	Complete	NODE_246_length_50234_cov_17.267283	1918	2616	167.2	155
EOG091G0JHQ	Complete	NODE_1587_length_5829_cov_15.894181	363	3163	263.4	204
EOG091G0JI0	Complete	NODE_64_length_105155_cov_15.809857	62961	64034	291.2	195
EOG091G0JI1	Complete	NODE_66_length_102491_cov_15.979060	29597	33222	237.1	130
EOG091G0JIA	Complete	NODE_130_length_76697_cov_16.448971	52073	58064	102.5	193
EOG091G0JMY	Complete	NODE_209_length_57103_cov_15.718044	30093	31153	169.9	184
EOG091G0JTG	Complete	NODE_702_length_19729_cov_17.063841	1	4486	68.2	124
EOG091G0JTR	Fragmented	NODE_201_length_58999_cov_15.812500	19361	21364	48.3	149
EOG091G0JU7	Complete	NODE_36_length_132136_cov_16.068367	94403	99941	152.4	132
EOG091G0JUY	Complete	NODE_97_length_86557_cov_16.441735	81215	85870	320.6	185
EOG091G0JWC	Complete	NODE_294_length_45232_cov_15.590345	30320	33464	195.6	170
EOG091G0JWK	Missing
EOG091G0JYQ	Complete	NODE_225_length_54527_cov_16.466900	24320	25191	277.2	160
EOG091G0JZV	Complete	NODE_278_length_46746_cov_16.597246	7997	13973	86.7	159
EOG091G0K0D	Complete	NODE_465_length_30271_cov_15.471505	29359	30129	121.9	151
EOG091G0K0H	Complete	NODE_287_length_45877_cov_16.638209	9984	15317	168.1	155
EOG091G0K1G	Complete	NODE_141_length_71431_cov_15.919931	57015	60471	415.2	234
EOG091G0K1H	Complete	NODE_418_length_33956_cov_15.564438	9065	13152	95.4	137
EOG091G0K1Z	Complete	NODE_2209_length_2677_cov_15.709382	387	2147	155.1	289
EOG091G0K2R	Complete	NODE_3_length_264316_cov_16.545200	152614	154775	220.8	188
EOG091G0K6O	Complete	NODE_21_length_157504_cov_16.044376	107879	114262	165.7	129
EOG091G0K82	Complete	NODE_418_length_33956_cov_15.564438	10651	12345	252.9	239
EOG091G0K92	Complete	NODE_360_length_38729_cov_15.876144	33309	37360	117.8	146
EOG091G0K95	Complete	NODE_1169_length_9917_cov_19.299331	6555	7646	228	305
EOG091G0K98	Complete	NODE_550_length_26048_cov_15.702074	13382	21703	239.2	259
EOG091G0K9M	Complete	NODE_554_length_25493_cov_15.797440	13308	14558	245.6	181
EOG091G0KC3	Complete	NODE_820_length_16296_cov_16.640108	11785	12796	74.3	143
EOG091G0KEQ	Complete	NODE_30_length_140103_cov_16.028597	117776	125623	209.5	205
EOG091G0KGO	Complete	NODE_396_length_34950_cov_15.975899	13369	19058	236.2	181
EOG091G0KGX	Complete	NODE_199_length_59646_cov_15.885872	663	1528	167.9	178
EOG091G0KHF	Complete	NODE_80_length_95046_cov_15.779495	90673	91635	276.9	236
EOG091G0KJA	Complete	NODE_201_length_58999_cov_15.812500	3880	9801	158.8	266
EOG091G0KM6	Complete	NODE_24_length_152861_cov_16.566712	101366	104197	231.7	161
EOG091G0KNT	Complete	NODE_148_length_70142_cov_15.874385	50477	57377	191.7	165
EOG091G0KPB	Complete	NODE_183_length_62208_cov_16.343089	9946	15946	122.5	122
EOG091G0KR3	Complete	NODE_85_length_93657_cov_16.445172	5662	7469	209.7	145
EOG091G0KRB	Complete	NODE_246_length_50234_cov_17.267283	42208	43324	227.3	150
EOG091G0KRZ	Complete	NODE_7_length_210940_cov_16.124314	71692	73976	292.6	150
EOG091G0KS8	Complete	NODE_35_length_132707_cov_16.439616	24037	28447	55.3	152
EOG091G0KSQ	Complete	NODE_260_length_48651_cov_16.142378	7362	8870	395.2	295
EOG091G0KSX	Complete	NODE_98_length_85900_cov_16.206139	21742	29053	110.9	134
EOG091G0KUR	Missing
EOG091G0KVW	Complete	NODE_1119_length_10530_cov_18.411742	6206	10342	289.9	177
EOG091G0L2T	Complete	NODE_280_length_46503_cov_17.848433	24595	30084	91.6	91
EOG091G0L3L	Complete	NODE_19_length_160311_cov_15.820575	27266	31726	165.2	161
EOG091G0L4M	Complete	NODE_7_length_210940_cov_16.124314	99930	103708	174.7	156
EOG091G0L4Z	Complete	NODE_54_length_111038_cov_16.042871	4572	13357	108.7	212
EOG091G0L5D	Complete	NODE_63_length_105613_cov_16.395915	71848	72741	284.2	163
EOG091G0L5H	Complete	NODE_30_length_140103_cov_16.028597	79969	84776	115.6	148
EOG091G0L5I	Complete	NODE_127_length_76948_cov_16.025295	19430	22295	286.7	162
EOG091G0L5X	Complete	NODE_27_length_142701_cov_15.405262	90962	96359	172.8	132
EOG091G0L5Z	Complete	NODE_131_length_76432_cov_16.010579	2399	11205	297.4	180
EOG091G0L66	Complete	NODE_380_length_36455_cov_16.741099	23342	33184	63.4	188
EOG091G0L84	Complete	NODE_558_length_25352_cov_16.708029	1786	4203	276.7	221
EOG091G0LAR	Complete	NODE_391_length_35111_cov_15.804228	24999	26435	224	156
EOG091G0LB8	Complete	NODE_441_length_32350_cov_16.308376	23505	30124	141.7	155
EOG091G0LBN	Fragmented	NODE_317_length_42359_cov_15.942015	1384	2426	56.5	78
EOG091G0LCK	Complete	NODE_126_length_77306_cov_15.623332	28226	28960	57.8	67
EOG091G0LCT	Complete	NODE_260_length_48651_cov_16.142378	6078	11602	221.5	194
EOG091G0LFF	Complete	NODE_949_length_13448_cov_16.109833	6966	8087	276.7	177
EOG091G0LIN	Complete	NODE_117_length_79843_cov_16.328771	9574	15165	273.5	176
EOG091G0LKE	Complete	NODE_657_length_21523_cov_15.934880	13564	14310	160	173
EOG091G0LMQ	Missing
EOG091G0LMX	Complete	NODE_14_length_170465_cov_16.152162	161687	167867	174.7	169
EOG091G0LMY	Missing
EOG091G0LO1	Complete	NODE_117_length_79843_cov_16.328771	67089	69584	236.8	180
EOG091G0LP5	Complete	NODE_3612_length_586_cov_26.052731	1	546	130.7	99
EOG091G0LPW	Complete	NODE_302_length_44386_cov_16.415443	42892	43629	84.9	151
EOG091G0LRI	Complete	NODE_658_length_21506_cov_15.605147	1904	2800	239.4	191
EOG091G0LS0	Complete	NODE_11_length_182467_cov_16.359472	91183	96329	299.9	193
EOG091G0LT0	Complete	NODE_634_length_22254_cov_16.427497	21090	22132	245.5	182
EOG091G0LT1	Complete	NODE_196_length_59927_cov_15.482229	26551	27150	138.5	103
EOG091G0LT7	Complete	NODE_1309_length_8227_cov_15.322320	510	1202	136	213
EOG091G0LTE	Complete	NODE_126_length_77306_cov_15.623332	74765	75487	86.2	153
EOG091G0LVQ	Complete	NODE_815_length_16378_cov_15.426453	6437	11088	187.6	166
EOG091G0LZ0	Complete	NODE_567_length_25113_cov_16.204286	24065	24832	187.5	144
EOG091G0M04	Complete	NODE_440_length_32509_cov_16.341468	11776	18640	170.4	157
EOG091G0M09	Missing
EOG091G0M0J	Complete	NODE_22_length_154514_cov_16.339313	5011	6388	177.1	263
EOG091G0M0S	Complete	NODE_77_length_96048_cov_15.277645	57567	62804	144.1	125
EOG091G0M0T	Complete	NODE_1341_length_7816_cov_17.036851	3968	6352	270.1	160
EOG091G0M12	Complete	NODE_649_length_21680_cov_17.249757	2613	8785	128	111
EOG091G0M22	Complete	NODE_1241_length_9074_cov_14.998448	596	2942	187.2	182
EOG091G0M24	Complete	NODE_617_length_22976_cov_16.025043	17872	20565	52.1	110
EOG091G0M3C	Complete	NODE_16_length_163527_cov_16.373691	144779	151459	204.9	184
EOG091G0M4K	Complete	NODE_125_length_77479_cov_15.723600	9431	11802	133	143
EOG091G0M4Q	Missing
EOG091G0M8S	Complete	NODE_266_length_47984_cov_15.942331	30994	34084	123.9	162
EOG091G0MB2	Complete	NODE_692_length_20275_cov_16.675915	4772	10074	215	134
EOG091G0MBG	Complete	NODE_1249_length_8955_cov_16.359775	2393	8941	67.3	303
EOG091G0MBX	Missing
EOG091G0MCM	Complete	NODE_6_length_210982_cov_16.103789	84465	88547	112.2	104
EOG091G0MCZ	Missing
EOG091G0MDD	Complete	NODE_210_length_57047_cov_15.789023	17644	20700	276.1	195
EOG091G0MDG	Complete	NODE_2589_length_1627_cov_29.883588	1	466	143.6	119
EOG091G0MDT	Complete	NODE_62_length_105620_cov_17.704552	18174	19723	259.3	173
EOG091G0MF6	Complete	NODE_44_length_124060_cov_16.209959	100440	103301	268.2	149
EOG091G0MG7	Complete	NODE_183_length_62208_cov_16.343089	59730	61818	38.1	92
EOG091G0MHM	Complete	NODE_313_length_42714_cov_15.862866	23798	26288	94.1	114
EOG091G0MI7	Complete	NODE_212_length_56993_cov_16.045558	32070	37364	188.1	194
EOG091G0MJA	Complete	NODE_493_length_28941_cov_16.194662	21786	22625	166.9	160
EOG091G0MKY	Complete	NODE_589_length_24238_cov_16.493446	1	3865	292.9	167
EOG091G0MLD	Complete	NODE_727_length_18771_cov_15.516082	10771	15559	73.6	115
EOG091G0MLX	Complete	NODE_250_length_50016_cov_16.450331	4337	9722	212.7	148
EOG091G0MMY	Complete	NODE_248_length_50099_cov_16.534210	1322	3484	160.7	198
EOG091G0MP6	Complete	NODE_41_length_126521_cov_16.117012	42847	44393	249.4	140
EOG091G0MRS	Complete	NODE_235_length_52366_cov_16.204087	44037	49871	301	155
EOG091G0MS7	Missing
EOG091G0MSB	Complete	NODE_1032_length_11948_cov_24.503237	311	1750	448.6	268
EOG091G0MSR	Complete	NODE_190_length_60709_cov_16.086111	23503	28259	84	199
EOG091G0MUD	Complete	NODE_386_length_36172_cov_16.633497	31971	32543	248	164
EOG091G0MVL	Complete	NODE_176_length_63570_cov_16.424939	9950	12108	253.7	167
EOG091G0MVR	Complete	NODE_91_length_89637_cov_16.349981	35374	42983	140.9	189
EOG091G0MY0	Complete	NODE_630_length_22412_cov_16.233529	4988	7466	228.7	183
EOG091G0MY8	Fragmented	NODE_2368_length_2152_cov_15.209824	826	1328	76	99
EOG091G0MZC	Complete	NODE_712_length_19270_cov_15.242935	2584	7715	153.9	142
EOG091G0N0A	Complete	NODE_66_length_102491_cov_15.979060	89829	95028	156.2	86
EOG091G0N0R	Complete	NODE_42_length_124854_cov_16.236909	63688	64806	304.6	209
EOG091G0N0U	Complete	NODE_552_length_26028_cov_15.608863	743	1972	199.7	226
EOG091G0N2F	Complete	NODE_416_length_34023_cov_17.107219	26402	28637	151.5	119
EOG091G0N9D	Complete	NODE_300_length_44620_cov_16.357366	40461	41735	159.3	157
EOG091G0N9Z	Complete	NODE_138_length_73450_cov_16.198501	44485	49253	112	132
EOG091G0NH9	Missing
EOG091G0NIU	Complete	NODE_4_length_234434_cov_16.198606	157128	159457	144.3	101
EOG091G0NIY	Complete	NODE_131_length_76432_cov_16.010579	58713	60717	219.2	156
EOG091G0NK3	Complete	NODE_19_length_160311_cov_15.820575	120282	128237	240	161
EOG091G0NKD	Complete	NODE_845_length_15740_cov_15.966529	7982	8719	204.2	191
EOG091G0NM1	Complete	NODE_342_length_40588_cov_16.038931	27117	28123	82	153
EOG091G0NMJ	Complete	NODE_1601_length_5715_cov_15.811484	56	4062	251.6	174
EOG091G0NNO	Complete	NODE_117_length_79843_cov_16.328771	65193	69659	249.3	330
EOG091G0NOA	Complete	NODE_517_length_27488_cov_16.226479	16323	17087	130.6	179
EOG091G0NP6	Complete	NODE_73_length_97981_cov_15.854125	95609	96381	63.4	94
EOG091G0NP7	Complete	NODE_207_length_57144_cov_16.859097	1557	1895	57.7	102
EOG091G0NQW	Complete	NODE_1114_length_10578_cov_14.850708	3061	10300	340.9	357
EOG091G0NRN	Missing
EOG091G0NTO	Complete	NODE_182_length_62261_cov_15.783960	35912	40657	191.8	133
EOG091G0NTZ	Missing
EOG091G0NVA	Complete	NODE_1262_length_8783_cov_15.641728	3115	4125	248.5	155
EOG091G0O40	Complete	NODE_7_length_210940_cov_16.124314	64550	71540	85.2	151
EOG091G0O4W	Missing
EOG091G0O5A	Complete	NODE_42_length_124854_cov_16.236909	69177	74632	71.6	84
EOG091G0O6E	Complete	NODE_7_length_210940_cov_16.124314	13680	22247	259.5	195
EOG091G0O7O	Complete	NODE_635_length_22242_cov_18.694145	9245	9863	91.4	156
EOG091G0O97	Complete	NODE_761_length_17986_cov_15.909821	8601	12384	100	288
EOG091G0O9D	Complete	NODE_979_length_12821_cov_17.359862	3156	3963	226	149
EOG091G0OFC	Complete	NODE_2_length_292580_cov_16.347601	65304	73393	93.2	149
EOG091G0OHF	Complete	NODE_458_length_30701_cov_16.508647	3657	9475	805.9	640
EOG091G0OI8	Complete	NODE_23_length_154089_cov_16.214790	106985	108941	289.1	157
EOG091G0OM4	Complete	NODE_193_length_60375_cov_16.897828	43308	46546	175.1	123
EOG091G0ONT	Complete	NODE_648_length_21723_cov_16.561242	13403	18901	241	202
EOG091G0OPI	Complete	NODE_381_length_36356_cov_16.956916	9420	9860	86	119
EOG091G0OTI	Complete	NODE_1321_length_8104_cov_16.909306	596	4292	157.5	128
EOG091G0OUM	Complete	NODE_1148_length_10064_cov_17.225997	4801	8496	201.1	138
EOG091G0OWC	Complete	NODE_6_length_210982_cov_16.103789	147580	151194	61.4	169
EOG091G0OWI	Complete	NODE_12_length_180488_cov_16.073440	161834	171678	149.1	147
EOG091G0OY0	Complete	NODE_436_length_32975_cov_15.597722	17036	17645	105.6	133
EOG091G0P4K	Complete	NODE_23_length_154089_cov_16.214790	124452	129852	229.3	270
EOG091G0P5H	Complete	NODE_430_length_33253_cov_16.194952	31032	31556	108.9	127
EOG091G0P5N	Complete	NODE_103_length_83853_cov_16.231903	36026	41684	168.7	134
EOG091G0P9B	Complete	NODE_450_length_31153_cov_16.402019	28120	31010	140.3	131
EOG091G0PAG	Complete	NODE_54_length_111038_cov_16.042871	69657	78195	240.4	135
EOG091G0PD3	Complete	NODE_261_length_48585_cov_15.994169	8602	11849	121.4	103
EOG091G0PEI	Complete	NODE_96_length_87055_cov_17.517782	20876	24788	249.2	124
EOG091G0PGM	Fragmented	NODE_366_length_37537_cov_16.288619	4194	8119	60.2	76
EOG091G0PHL	Duplicated	NODE_88_length_90666_cov_15.165841	44499	45400	222.3	149
EOG091G0PHL	Duplicated	NODE_88_length_90666_cov_15.165841	45534	46350	235.7	148
EOG091G0PIU	Complete	NODE_125_length_77479_cov_15.723600	12739	14031	123.5	166
EOG091G0PL0	Complete	NODE_907_length_14308_cov_15.733460	3589	4906	254.9	268
EOG091G0PNO	Complete	NODE_698_length_19915_cov_15.340131	14405	15022	161.8	152
EOG091G0PNP	Complete	NODE_130_length_76697_cov_16.448971	51027	51796	109.4	155
EOG091G0PUZ	Complete	NODE_400_length_34693_cov_16.173913	13890	15912	293.4	160
EOG091G0PVT	Complete	NODE_766_length_17843_cov_15.685631	16842	17702	121.3	124
EOG091G0PXB	Complete	NODE_389_length_35277_cov_15.432372	6766	7572	290.5	184
EOG091G0Q02	Fragmented	NODE_39_length_127807_cov_16.586605	27520	30918	127.8	116
EOG091G0Q05	Missing
EOG091G0Q1X	Complete	NODE_279_length_46731_cov_15.807417	34454	39854	143	110
EOG091G0Q27	Complete	NODE_430_length_33253_cov_16.194952	6806	15098	179.3	174
EOG091G0Q58	Complete	NODE_31_length_139550_cov_15.509767	58229	64752	218.1	171
EOG091G0Q7M	Complete	NODE_626_length_22485_cov_16.526438	1446	4644	125.3	145
EOG091G0QBN	Complete	NODE_65_length_103179_cov_16.491699	24754	25212	91.9	80
EOG091G0QCX	Complete	NODE_68_length_102241_cov_16.457754	11400	15919	141.9	140
EOG091G0QE1	Missing
EOG091G0QEQ	Complete	NODE_104_length_83182_cov_16.218569	40397	46666	88.8	153
EOG091G0QGZ	Complete	NODE_435_length_32985_cov_16.033799	23462	24887	218.8	123
EOG091G0QIP	Complete	NODE_735_length_18597_cov_20.199924	11361	16713	140.2	119
EOG091G0QJA	Complete	NODE_24_length_152861_cov_16.566712	1	2535	126.6	102
EOG091G0QKK	Complete	NODE_70_length_99236_cov_16.435466	54698	61237	221.7	150
EOG091G0QNR	Complete	NODE_54_length_111038_cov_16.042871	59368	65252	91.1	152
EOG091G0QNW	Complete	NODE_153_length_67989_cov_16.486310	834	4115	75.9	90
EOG091G0QPG	Complete	NODE_10_length_187902_cov_16.509313	122526	128220	236.2	151
EOG091G0QRW	Complete	NODE_44_length_124060_cov_16.209959	42448	47023	227.6	131
EOG091G0QS4	Fragmented	NODE_3472_length_648_cov_33.133221	1	405	104.4	86
EOG091G0QS6	Complete	NODE_1019_length_12177_cov_15.780729	8514	9707	79.5	79
EOG091G0QUH	Complete	NODE_592_length_24050_cov_17.765785	11043	11787	119.9	133
EOG091G0QW9	Complete	NODE_161_length_66433_cov_15.744976	36466	37382	233.5	198
EOG091G0QZ2	Complete	NODE_20_length_160061_cov_16.346843	91846	94371	133	119
EOG091G0R04	Complete	NODE_3_length_264316_cov_16.545200	35825	37197	239.8	166
EOG091G0R0A	Missing
EOG091G0R21	Complete	NODE_257_length_48939_cov_16.682309	36863	38269	138.7	139
EOG091G0R3S	Complete	NODE_447_length_31300_cov_16.703441	11239	15349	222.8	240
EOG091G0R6Z	Complete	NODE_345_length_40172_cov_15.960092	16386	19988	271.6	171
EOG091G0R9X	Complete	NODE_1765_length_4661_cov_15.396657	1312	2032	148.1	140
EOG091G0RA2	Complete	NODE_266_length_47984_cov_15.942331	23853	26326	231	117
EOG091G0RCI	Complete	NODE_4_length_234434_cov_16.198606	45535	50981	244.9	208
EOG091G0RHX	Complete	NODE_121_length_78182_cov_16.392720	25045	28914	104.2	88
EOG091G0RI9	Complete	NODE_343_length_40275_cov_15.858802	25569	30799	142.6	148
EOG091G0RKU	Complete	NODE_775_length_17648_cov_16.159325	10601	17534	113.6	103
EOG091G0RM8	Missing
EOG091G0RPE	Complete	NODE_1005_length_12429_cov_16.356958	60	4835	145.6	126
EOG091G0RR3	Complete	NODE_366_length_37537_cov_16.288619	9110	9815	139.5	171
EOG091G0RRA	Complete	NODE_42_length_124854_cov_16.236909	14417	17292	121.1	135
EOG091G0RRE	Complete	NODE_167_length_65479_cov_15.649135	40485	42112	83.1	102
EOG091G0RRN	Complete	NODE_134_length_75375_cov_16.786843	9496	11187	152.2	129
EOG091G0RRT	Complete	NODE_1544_length_6077_cov_30.617071	1163	1999	155.4	121
EOG091G0RT1	Complete	NODE_565_length_25194_cov_20.074068	7478	12786	298.8	213
EOG091G0RTI	Complete	NODE_281_length_46322_cov_16.147081	40768	45776	142	164
EOG091G0RTZ	Complete	NODE_549_length_26058_cov_15.627351	5803	10779	178.3	83
EOG091G0RVD	Complete	NODE_824_length_16190_cov_16.414565	10256	15739	153.3	122
EOG091G0RWI	Missing
EOG091G0RWW	Complete	NODE_657_length_21523_cov_15.934880	12705	16532	111.1	115
EOG091G0S0I	Missing
EOG091G0S2R	Complete	NODE_573_length_24841_cov_17.128500	7207	9483	93.5	266
EOG091G0S5L	Complete	NODE_403_length_34628_cov_16.491569	2970	13072	167	198
EOG091G0S8Y	Complete	NODE_16_length_163527_cov_16.373691	5092	8226	185.9	127
EOG091G0SAU	Complete	NODE_2781_length_1301_cov_17.120385	1	1170	85.7	127
EOG091G0SB2	Complete	NODE_230_length_53016_cov_16.563037	30291	30971	201.5	152
EOG091G0SBR	Complete	NODE_377_length_36684_cov_15.605340	1759	2749	159.5	152
EOG091G0SCV	Complete	NODE_441_length_32350_cov_16.308376	9747	10544	52.7	82
EOG091G0SGH	Complete	NODE_507_length_27927_cov_16.143657	21926	26795	149.6	126
EOG091G0SGT	Complete	NODE_844_length_15748_cov_15.829733	1	1343	52.6	91
EOG091G0SM9	Complete	NODE_184_length_62193_cov_16.897776	8093	10641	134.1	128
EOG091G0SNM	Complete	NODE_82_length_94775_cov_16.200243	42727	45433	215.6	139
EOG091G0SOZ	Missing
EOG091G0SQV	Fragmented	NODE_251_length_49925_cov_16.325747	41577	49625	32.6	41
EOG091G0SRJ	Missing
EOG091G0SRZ	Complete	NODE_455_length_31024_cov_16.192967	25636	26232	186.3	126
EOG091G0SU6	Complete	NODE_1067_length_11446_cov_16.752875	1	3025	240.3	210
EOG091G0SV1	Complete	NODE_318_length_42353_cov_15.428436	28341	29328	204.4	129
EOG091G0T3D	Missing
EOG091G0T3X	Missing
EOG091G0T5O	Missing
EOG091G0T79	Complete	NODE_329_length_41551_cov_16.168137	1414	2361	111.6	146
EOG091G0TA6	Complete	NODE_539_length_26489_cov_15.525838	17031	26489	90.6	143
EOG091G0TAC	Missing
EOG091G0TAU	Complete	NODE_90_length_90224_cov_16.050494	17291	24143	124	298
EOG091G0TCJ	Fragmented	NODE_200_length_59616_cov_16.131462	37413	43657	118.8	94
EOG091G0TKH	Missing
EOG091G0TM2	Complete	NODE_342_length_40588_cov_16.038931	32358	37542	105.8	75
EOG091G0TN4	Complete	NODE_1411_length_7229_cov_15.975188	4392	6395	135	102
EOG091G0TNU	Complete	NODE_160_length_66765_cov_16.429561	48930	50729	178.7	101
EOG091G0TQF	Complete	NODE_6_length_210982_cov_16.103789	49760	51232	204.8	125
EOG091G0TRW	Complete	NODE_142_length_70799_cov_15.850673	6009	10867	126.7	146
EOG091G0TSE	Missing
EOG091G0TVG	Complete	NODE_437_length_32783_cov_16.570429	26696	29123	117.3	103
EOG091G0TWR	Complete	NODE_204_length_57774_cov_18.850916	19638	25291	153.1	83
EOG091G0TZ2	Complete	NODE_957_length_13345_cov_18.052897	1927	8904	30.8	88
EOG091G0TZU	Complete	NODE_1655_length_5348_cov_21.419233	3716	5324	155.6	128
EOG091G0TZX	Complete	NODE_113_length_80539_cov_16.620856	339	5205	239.5	134
EOG091G0U2U	Complete	NODE_1308_length_8234_cov_15.523291	308	1123	174.4	135
EOG091G0U3W	Complete	NODE_62_length_105620_cov_17.704552	49704	50921	120.6	142
EOG091G0U4B	Complete	NODE_209_length_57103_cov_15.718044	29237	29950	96.6	165
EOG091G0U75	Duplicated	NODE_1058_length_11513_cov_16.718014	4	4341	138.6	173
EOG091G0U75	Duplicated	NODE_1280_length_8553_cov_14.532478	1	2895	133.3	173
EOG091G0UB5	Complete	NODE_162_length_66209_cov_15.298742	15397	16515	176.6	105
EOG091G0UE6	Complete	NODE_568_length_25106_cov_16.196120	23955	25106	147.1	121
EOG091G0UKA	Complete	NODE_1667_length_5258_cov_16.944647	1925	2473	236.6	122
EOG091G0UKP	Complete	NODE_611_length_23127_cov_15.841106	18933	19938	180	124
EOG091G0ULR	Complete	NODE_887_length_14756_cov_16.115230	1	828	117.8	132
EOG091G0UOM	Complete	NODE_412_length_34254_cov_15.381093	24897	26497	104.5	114
EOG091G0UQ0	Complete	NODE_1095_length_10826_cov_16.099248	7125	7682	67.9	75
EOG091G0UQZ	Complete	NODE_67_length_102478_cov_15.631343	62393	66128	189	124
EOG091G0UTL	Missing
EOG091G0UUT	Missing
EOG091G0UXY	Complete	NODE_798_length_16877_cov_23.428070	8408	16785	39.4	136
EOG091G0UYL	Complete	NODE_1018_length_12204_cov_16.496749	8733	11740	193.8	119
EOG091G0UZ0	Complete	NODE_263_length_48179_cov_15.696305	40821	41348	48.1	85
EOG091G0V3C	Complete	NODE_60_length_107984_cov_16.551909	12117	17359	95.9	113
EOG091G0VGJ	Complete	NODE_316_length_42495_cov_16.101390	9325	14754	144.6	94
EOG091G0VIF	Complete	NODE_1146_length_10084_cov_15.900189	1689	6055	172.6	128
EOG091G0VMU	Missing
EOG091G0VNB	Complete	NODE_47_length_120933_cov_16.408635	836	3114	182.7	95
EOG091G0VQK	Complete	NODE_29_length_140126_cov_16.084814	124011	131455	149.6	327
EOG091G0VSN	Complete	NODE_710_length_19361_cov_16.263286	12630	16004	103.7	104
EOG091G0VSZ	Complete	NODE_76_length_96920_cov_16.425582	19719	21383	119.6	102
EOG091G0VTN	Complete	NODE_1428_length_7036_cov_16.716230	5285	6207	153.9	114
EOG091G0VVZ	Complete	NODE_36_length_132136_cov_16.068367	119719	123040	184.7	208
EOG091G0VWO	Complete	NODE_331_length_41449_cov_16.455815	37246	39878	126.6	96
EOG091G0VZF	Complete	NODE_46_length_121187_cov_17.191741	35774	37332	162.3	96
EOG091G0W0U	Complete	NODE_710_length_19361_cov_16.263286	7065	10300	81.5	71
EOG091G0W1S	Complete	NODE_617_length_22976_cov_16.025043	18169	22433	192	112
EOG091G0W26	Complete	NODE_1256_length_8861_cov_17.027141	3380	5430	185.3	100
EOG091G0W2D	Complete	NODE_39_length_127807_cov_16.586605	30939	31843	125.3	111
EOG091G0W5M	Complete	NODE_561_length_25290_cov_16.692411	4811	15217	200	193
EOG091G0W6G	Complete	NODE_244_length_50522_cov_17.312719	36665	39639	194.8	104
EOG091G0W86	Missing
EOG091G0W8V	Complete	NODE_207_length_57144_cov_16.859097	1099	1568	181.5	80
EOG091G0W96	Complete	NODE_94_length_87327_cov_16.527603	21079	21558	134.2	77
EOG091G0WAL	Complete	NODE_135_length_73779_cov_17.427920	10394	14521	258.5	160
EOG091G0WCB	Complete	NODE_105_length_82954_cov_15.758550	37049	38869	154.6	148
EOG091G0WLL	Complete	NODE_34_length_136098_cov_16.158413	68855	69737	197.9	110
EOG091G0WPV	Complete	NODE_233_length_52772_cov_15.446346	4062	8393	127.5	98
EOG091G0WT4	Complete	NODE_265_length_48063_cov_15.976921	20156	20636	171.8	88
EOG091G0WUF	Missing
EOG091G0WZ0	Complete	NODE_9_length_200471_cov_16.141191	76529	78028	159.2	208
EOG091G0X1V	Complete	NODE_236_length_52289_cov_15.944576	40214	43001	103.8	104
EOG091G0X1Z	Complete	NODE_175_length_63655_cov_16.264088	6153	7678	124.5	78
EOG091G0X3B	Complete	NODE_1_length_301336_cov_16.056094	86071	86427	115.5	93
EOG091G0X8F	Complete	NODE_962_length_13225_cov_14.765831	4494	6070	227.7	126
EOG091G0XHF	Complete	NODE_72_length_98767_cov_16.356208	44533	48116	90.6	154
EOG091G0XKP	Complete	NODE_31_length_139550_cov_15.509767	8772	11671	100	202
EOG091G0XN1	Complete	NODE_1312_length_8222_cov_15.612220	5290	7598	100.9	78
EOG091G0XQ3	Complete	NODE_47_length_120933_cov_16.408635	78197	78864	128.7	143
EOG091G0XRQ	Missing
EOG091G0XVD	Complete	NODE_143_length_70748_cov_16.498380	29469	30984	119.8	94
EOG091G0XXE	Complete	NODE_85_length_93657_cov_16.445172	63983	65004	140.2	187
EOG091G0XXM	Fragmented	NODE_371_length_37177_cov_15.664592	33280	33654	94.8	61
EOG091G0XYP	Complete	NODE_190_length_60709_cov_16.086111	18002	22873	111.1	123
EOG091G0XZC	Complete	NODE_428_length_33405_cov_15.645787	10083	14313	187.5	143
EOG091G0Y05	Complete	NODE_33_length_138201_cov_16.740637	70643	77167	95.5	89
EOG091G0Y09	Complete	NODE_330_length_41546_cov_16.725724	17043	17563	141.3	119
EOG091G0Y35	Fragmented	NODE_692_length_20275_cov_16.675915	16509	19501	81.8	67
EOG091G0Y6M	Complete	NODE_234_length_52714_cov_16.148617	37354	37995	99.1	101
EOG091G0Y96	Complete	NODE_1784_length_4554_cov_16.526561	302	3305	73.3	75
EOG091G0YBP	Missing
EOG091G0YCT	Complete	NODE_629_length_22419_cov_15.552361	5928	6230	135.9	88
EOG091G0YHX	Complete	NODE_163_length_66190_cov_16.235186	24080	30383	184.2	99
EOG091G0YK9	Missing
EOG091G0YP6	Fragmented	NODE_1854_length_4061_cov_16.714428	781	3537	82	64
EOG091G0YU6	Complete	NODE_354_length_39266_cov_18.822167	26374	26876	167.7	89
EOG091G0YUO	Complete	NODE_18_length_162146_cov_16.417815	90125	91681	58.3	111
EOG091G0YVI	Complete	NODE_270_length_47511_cov_16.012074	14584	19947	202.7	116
EOG091G0YY3	Missing
EOG091G0YYA	Complete	NODE_502_length_28005_cov_24.146118	3170	12684	128.6	121
EOG091G0YZ0	Complete	NODE_43_length_124515_cov_16.085529	6934	7473	47.3	83
EOG091G0Z43	Complete	NODE_488_length_29078_cov_16.736416	20155	23839	76.6	60
EOG091G0Z4E	Complete	NODE_27_length_142701_cov_15.405262	60083	61649	170	116
EOG091G0Z6N	Complete	NODE_728_length_18763_cov_16.108189	3404	5025	173.3	89
EOG091G0Z6Z	Complete	NODE_246_length_50234_cov_17.267283	46157	47259	118.3	83
EOG091G0Z7J	Complete	NODE_1486_length_6583_cov_16.037071	5094	6225	102.7	231
EOG091G0ZDR	Duplicated	NODE_225_length_54527_cov_16.466900	52968	54479	146.9	136
EOG091G0ZDR	Duplicated	NODE_969_length_13160_cov_15.559786	10872	13104	141.2	121
EOG091G0ZEJ	Complete	NODE_301_length_44423_cov_15.940520	43421	44125	56.5	130
EOG091G0ZLI	Complete	NODE_73_length_97981_cov_15.854125	91323	91749	161.7	76
EOG091G0ZLQ	Complete	NODE_1975_length_3524_cov_16.102335	2558	3153	90.9	117
EOG091G0ZNH	Complete	NODE_53_length_114223_cov_16.217837	13926	19327	62.6	65
EOG091G0ZRG	Complete	NODE_10_length_187902_cov_16.509313	146887	151907	214.8	126
EOG091G0ZTA	Complete	NODE_1589_length_5822_cov_16.499220	4267	5324	107.2	147
EOG091G0ZUA	Complete	NODE_94_length_87327_cov_16.527603	26922	33338	129.9	101
EOG091G0ZWE	Fragmented	NODE_1977_length_3509_cov_16.690504	1667	2086	168.2	90
EOG091G105E	Complete	NODE_926_length_13837_cov_16.408141	3473	5715	135.9	112
EOG091G107U	Complete	NODE_1448_length_6837_cov_16.686523	2907	4049	133.9	79
EOG091G1081	Complete	NODE_370_length_37262_cov_15.750370	12538	16913	117	94
EOG091G10CG	Complete	NODE_923_length_13943_cov_18.474438	4812	6065	173	79
EOG091G10FG	Complete	NODE_52_length_114497_cov_16.419330	47769	48745	128.7	74
EOG091G10IX	Complete	NODE_222_length_55032_cov_17.055714	20459	25221	160.2	106
EOG091G10MO	Complete	NODE_866_length_15330_cov_15.942736	7053	7448	86.8	96
EOG091G10O5	Complete	NODE_280_length_46503_cov_17.848433	8503	10148	409.6	296
EOG091G10SA	Complete	NODE_27_length_142701_cov_15.405262	58369	60512	119	73
EOG091G10SJ	Complete	NODE_788_length_17178_cov_15.580506	4191	6372	90.2	81
EOG091G112U	Complete	NODE_160_length_66765_cov_16.429561	58933	61967	133.2	88
EOG091G113O	Complete	NODE_604_length_23403_cov_16.358189	1	850	118.7	72
EOG091G1144	Complete	NODE_78_length_95735_cov_16.388608	37627	43808	87.5	68
EOG091G114S	Complete	NODE_15_length_166099_cov_16.280311	8604	13937	79	54
EOG091G115J	Complete	NODE_388_length_35691_cov_14.883152	4779	11753	229.7	157
EOG091G116R	Complete	NODE_1035_length_11914_cov_17.293785	9136	9559	80.4	70
EOG091G11CG	Complete	NODE_14_length_170465_cov_16.152162	164132	169719	157.3	108
EOG091G11CO	Complete	NODE_741_length_18476_cov_16.177623	15162	18034	692.8	393
EOG091G11IM	Complete	NODE_7_length_210940_cov_16.124314	10600	16049	84.9	133
EOG091G11O6	Complete	NODE_121_length_78182_cov_16.392720	69199	71609	170.5	91
EOG091G11OU	Complete	NODE_149_length_70071_cov_16.356690	60700	62869	147	104
EOG091G11PB	Complete	NODE_343_length_40275_cov_15.858802	1	2233	324.8	420
EOG091G11QL	Complete	NODE_2_length_292580_cov_16.347601	72572	77337	97.8	67
EOG091G126L	Complete	NODE_293_length_45460_cov_15.989583	38099	38487	135.7	88
EOG091G126R	Complete	NODE_163_length_66190_cov_16.235186	666	4621	61.9	85
EOG091G1285	Complete	NODE_173_length_64317_cov_16.193302	24526	26750	80.9	71
EOG091G12A5	Complete	NODE_39_length_127807_cov_16.586605	101084	104785	70.7	66
EOG091G1311	Complete	NODE_657_length_21523_cov_15.934880	12021	17380	94.5	75
EOG091G132G	Complete	NODE_29_length_140126_cov_16.084814	79563	84219	157.9	174
EOG091G134K	Complete	NODE_141_length_71431_cov_15.919931	65836	70787	146	90
EOG091G13IJ	Complete	NODE_297_length_44798_cov_16.946450	1	5491	471.8	305
EOG091G13NA	Complete	NODE_49_length_117838_cov_16.419840	93866	96764	166.5	98
EOG091G13P1	Missing
EOG091G13XF	Complete	NODE_16_length_163527_cov_16.373691	114032	115151	92.3	58
EOG091G141O	Missing
EOG091G1422	Complete	NODE_221_length_55697_cov_16.105118	31978	34495	163.3	114
EOG091G1467	Complete	NODE_48_length_118386_cov_16.039212	41420	48179	317.8	272
EOG091G146E	Complete	NODE_3_length_264316_cov_16.545200	176066	177962	95.2	57
EOG091G14DH	Fragmented	NODE_923_length_13943_cov_18.474438	5357	5740	34.9	49
EOG091G1549	Complete	NODE_531_length_26792_cov_16.498971	19078	25399	62.5	73
EOG091G15HS	Complete	NODE_645_length_21946_cov_18.151706	822	7166	129.6	152
EOG091G15HV	Complete	NODE_60_length_107984_cov_16.551909	23193	26666	57.1	82
EOG091G15KV	Complete	NODE_156_length_67482_cov_16.093894	24957	34741	100.8	80
EOG091G15N9	Complete	NODE_279_length_46731_cov_15.807417	36507	39796	88.6	102
EOG091G15XS	Complete	NODE_167_length_65479_cov_15.649135	63173	63465	88.4	66
EOG091G15XZ	Fragmented	NODE_1376_length_7463_cov_15.773488	890	1874	132.2	71
EOG091G167Y	Missing
EOG091G16EY	Complete	NODE_201_length_58999_cov_15.812500	8867	10538	110.9	122
EOG091G1757	Complete	NODE_80_length_95046_cov_15.779495	69767	70154	58.6	80
EOG091G17I3	Complete	NODE_1762_length_4669_cov_17.798873	2837	4297	47.3	83
EOG091G17J4	Complete	NODE_1640_length_5451_cov_15.576168	1246	1975	101.1	75
EOG091G17K3	Complete	NODE_497_length_28549_cov_16.968906	14498	22458	91.8	67
EOG091G1817	Complete	NODE_198_length_59758_cov_15.745004	11748	19720	368.5	434
EOG091G184V	Complete	NODE_1718_length_4935_cov_17.039959	1	3147	99.4	119
EOG091G18B1	Missing
EOG091G18BK	Complete	NODE_1921_length_3743_cov_15.110900	1	2755	71.6	158
EOG091G18YA	Complete	NODE_963_length_13197_cov_29.625399	3704	5246	64.8	114
EOG091G18Z5	Complete	NODE_2246_length_2545_cov_16.820482	567	2195	61.3	83
EOG091G197A	Complete	NODE_497_length_28549_cov_16.968906	23754	24296	154.1	96
EOG091G19WY	Complete	NODE_162_length_66209_cov_15.298742	10213	12558	162.8	95
EOG091G19Y2	Complete	NODE_337_length_41128_cov_15.541353	29739	30621	126.9	104
EOG091G1A1V	Complete	NODE_25_length_149635_cov_16.352467	36108	38606	97.4	55
EOG091G1A3H	Complete	NODE_30_length_140103_cov_16.028597	79069	79863	56.1	195
EOG091G1AP6	Complete	NODE_316_length_42495_cov_16.101390	29839	30977	180.2	124
EOG091G1BQN	Complete	NODE_342_length_40588_cov_16.038931	28164	33943	147.9	124
EOG091G1CLN	Complete	NODE_11_length_182467_cov_16.359472	33393	39223	81.6	41

## Sheet: TiscarSM28
# BUSCO version is: 2.0
# The lineage dataset is: metazoa_odb9 (Creation date: 2016-02-13, number of species: 65, number of BUSCOs: 978)
# To reproduce this run: python /bioware/busco-2.0-cloned-20170215/BUSCO.py -i TiscarSM28_V3_clean.fa -o TiscarSM28 -l metazoa_odb9/ -m genome -c 40 -sp fly
#
# Busco id	Status	Contig	Start	End	Score	Length
EOG091G00AH	Complete	NODE_612_length_27508_cov_15.891437	11016	24131	900.4	1423
EOG091G00CM	Complete	NODE_321_length_41424_cov_15.738578	14838	22779	518.2	344
EOG091G00GM	Complete	NODE_256_length_46526_cov_15.654266	6990	15830	1158.7	996
EOG091G00GQ	Complete	NODE_230_length_48693_cov_16.363461	31708	39723	1398.7	1248
EOG091G00L0	Complete	NODE_473_length_33296_cov_16.225353	4544	16863	382.8	781
EOG091G00MA	Complete	NODE_32_length_102662_cov_17.051586	88614	95813	634.5	997
EOG091G00MI	Complete	NODE_239_length_48022_cov_16.473334	31159	37137	336	280
EOG091G00Q0	Complete	NODE_251_length_47110_cov_20.460591	26655	32100	1674.4	972
EOG091G00QT	Complete	NODE_1945_length_9646_cov_15.796948	61	7876	710.6	999
EOG091G00UD	Duplicated	NODE_1261_length_15498_cov_15.863368	6129	8579	621.6	432
EOG091G00UD	Duplicated	NODE_1261_length_15498_cov_15.863368	8637	14738	730.3	487
EOG091G00VZ	Complete	NODE_2_length_266824_cov_16.504336	121934	127517	630.5	789
EOG091G00Z3	Complete	NODE_327_length_41091_cov_16.001731	10109	19007	784	691
EOG091G011X	Complete	NODE_745_length_24526_cov_16.838194	3291	11465	1353.7	1018
EOG091G017G	Complete	NODE_2897_length_5392_cov_16.097648	1911	5366	410.3	539
EOG091G017T	Complete	NODE_1440_length_13451_cov_16.093315	151	7605	1217.2	767
EOG091G019V	Complete	NODE_436_length_34600_cov_18.253947	15708	18892	448.4	281
EOG091G01EW	Complete	NODE_414_length_35509_cov_16.123702	11659	17436	1019.1	714
EOG091G01GC	Complete	NODE_1182_length_16467_cov_17.273215	7848	14296	1080.5	745
EOG091G01IW	Complete	NODE_721_length_25043_cov_15.749780	7069	11945	970.9	634
EOG091G01LC	Complete	NODE_1448_length_13391_cov_15.614842	3062	10150	193.2	285
EOG091G01MK	Complete	NODE_89_length_72645_cov_16.011713	2760	8003	890.4	912
EOG091G01S9	Complete	NODE_1113_length_17433_cov_15.782669	12281	17251	134.2	585
EOG091G01TH	Complete	NODE_4_length_203543_cov_16.217982	120134	124882	726.1	501
EOG091G01TX	Missing
EOG091G01VH	Complete	NODE_190_length_53794_cov_17.099149	4742	17854	1443.1	888
EOG091G01WY	Complete	NODE_304_length_42586_cov_16.133760	18443	24455	574.6	468
EOG091G01XD	Fragmented	NODE_6748_length_972_cov_18.181006	1	850	241.2	220
EOG091G01XI	Fragmented	NODE_7163_length_835_cov_18.399736	1	760	219.4	187
EOG091G01XQ	Complete	NODE_101_length_68238_cov_16.181057	50283	57357	1210.8	810
EOG091G01Z2	Complete	NODE_4_length_203543_cov_16.217982	114000	119331	808.5	926
EOG091G020E	Complete	NODE_4209_length_2859_cov_15.949676	475	2859	415.1	486
EOG091G020Y	Complete	NODE_211_length_50718_cov_16.616516	11288	18005	677.9	413
EOG091G023Z	Complete	NODE_77_length_76469_cov_15.765682	7526	12518	844.7	563
EOG091G024J	Complete	NODE_837_length_22389_cov_15.445635	1405	5745	884.5	692
EOG091G025T	Complete	NODE_207_length_51449_cov_15.657070	410	12486	307.8	640
EOG091G0262	Complete	NODE_3300_length_4361_cov_17.895658	1401	3707	1082.6	672
EOG091G026F	Complete	NODE_4731_length_2271_cov_16.223792	1	2271	825.3	524
EOG091G026I	Complete	NODE_923_length_20445_cov_16.168991	9645	18693	407.1	589
EOG091G027G	Complete	NODE_366_length_38387_cov_16.267815	16436	21302	735.8	660
EOG091G028G	Complete	NODE_1596_length_11990_cov_15.422060	2681	9335	682.1	547
EOG091G0291	Complete	NODE_290_length_43626_cov_15.603894	28921	32410	874.1	511
EOG091G029K	Complete	NODE_2215_length_8033_cov_14.738562	2597	7379	308.1	789
EOG091G02B4	Complete	NODE_19_length_123657_cov_16.263036	28860	34930	168	503
EOG091G02BK	Complete	NODE_750_length_24434_cov_16.761752	342	8622	871.3	581
EOG091G02C8	Complete	NODE_4550_length_2452_cov_15.396632	1334	2422	65	151
EOG091G02E4	Complete	NODE_603_length_27883_cov_16.214918	1392	2899	152.2	215
EOG091G02FR	Complete	NODE_778_length_23792_cov_17.145857	18587	22359	307.5	382
EOG091G02HY	Complete	NODE_292_length_43513_cov_15.548140	11686	17459	345.7	533
EOG091G02IP	Complete	NODE_1631_length_11742_cov_14.883926	5003	9676	389.2	559
EOG091G02LY	Complete	NODE_30_length_104079_cov_16.708034	70978	74017	626	581
EOG091G02MR	Complete	NODE_4_length_203543_cov_16.217982	127120	130605	357.4	311
EOG091G02NH	Complete	NODE_84_length_73867_cov_16.003374	13976	23526	1005.9	703
EOG091G02NO	Complete	NODE_542_length_30173_cov_16.046850	1134	6683	706.6	515
EOG091G02O5	Complete	NODE_925_length_20431_cov_15.441731	13792	14553	224	173
EOG091G02O6	Complete	NODE_232_length_48379_cov_20.528819	1732	7614	566.9	479
EOG091G02OE	Complete	NODE_40_length_97503_cov_16.253023	84381	94974	140.4	465
EOG091G02P2	Complete	NODE_4_length_203543_cov_16.217982	170200	172866	504.2	586
EOG091G02UC	Complete	NODE_213_length_50491_cov_16.081644	34163	38340	329.2	397
EOG091G02V5	Complete	NODE_719_length_25061_cov_15.714737	15397	18297	591.7	539
EOG091G02VO	Complete	NODE_1700_length_11235_cov_15.417906	5195	8509	348.8	448
EOG091G02WU	Complete	NODE_3080_length_4898_cov_17.416719	1228	4645	507.8	459
EOG091G02ZI	Complete	NODE_5061_length_1978_cov_15.418201	8	1941	322.5	254
EOG091G0307	Duplicated	NODE_1682_length_11349_cov_17.354950	1331	7437	374.8	513
EOG091G0307	Duplicated	NODE_75_length_76933_cov_62.731368	59740	64103	417.8	573
EOG091G031X	Complete	NODE_83_length_73954_cov_16.586163	39087	48968	484.4	487
EOG091G0321	Complete	NODE_306_length_42470_cov_16.262779	14585	22063	569.7	554
EOG091G0349	Complete	NODE_245_length_47636_cov_15.974200	39666	41833	232.5	565
EOG091G036A	Complete	NODE_114_length_65619_cov_16.065347	1892	8330	798.3	746
EOG091G036C	Complete	NODE_3_length_257488_cov_15.925873	1221	6015	318.7	357
EOG091G036T	Missing
EOG091G038T	Complete	NODE_22_length_116064_cov_18.339590	33014	36587	529.8	342
EOG091G038X	Complete	NODE_1495_length_12856_cov_15.927303	1	7925	388.9	497
EOG091G03AN	Complete	NODE_2833_length_5567_cov_15.667942	333	4425	319.1	455
EOG091G03B9	Complete	NODE_541_length_30216_cov_17.441654	970	8165	738.2	513
EOG091G03BV	Complete	NODE_239_length_48022_cov_16.473334	41311	47325	650.5	412
EOG091G03C0	Fragmented	NODE_324_length_41270_cov_15.596898	16667	17770	190.7	194
EOG091G03C7	Complete	NODE_2164_length_8252_cov_17.662875	2586	4515	819.5	485
EOG091G03D7	Complete	NODE_1617_length_11847_cov_14.397536	3310	11454	603.4	435
EOG091G03DT	Complete	NODE_312_length_41907_cov_15.860363	18011	20002	305.1	403
EOG091G03FL	Complete	NODE_272_length_45176_cov_14.847824	7120	10356	596.2	543
EOG091G03G3	Complete	NODE_3435_length_4089_cov_10.672732	182	3047	133.7	307
EOG091G03H4	Missing
EOG091G03I1	Complete	NODE_374_length_37917_cov_16.010016	30723	36928	542.6	442
EOG091G03JF	Complete	NODE_565_length_29588_cov_19.561791	24144	29588	278.5	261
EOG091G03JG	Complete	NODE_3957_length_3228_cov_17.410663	1785	3173	196.7	302
EOG091G03JX	Complete	NODE_1170_length_16618_cov_25.578441	1720	7698	104.1	315
EOG091G03LI	Complete	NODE_152_length_58238_cov_17.529410	9036	18466	314.7	466
EOG091G03M4	Complete	NODE_363_length_38715_cov_15.411616	922	3235	744.7	606
EOG091G03O0	Complete	NODE_1614_length_11869_cov_15.613806	8900	11635	546.1	536
EOG091G03OT	Complete	NODE_2104_length_8599_cov_16.759094	18	8599	623.8	452
EOG091G03P0	Complete	NODE_789_length_23385_cov_15.657628	4797	11044	614.1	541
EOG091G03PD	Complete	NODE_907_length_20712_cov_15.959632	14203	17030	579.2	485
EOG091G03QC	Complete	NODE_1284_length_15186_cov_16.335098	2348	9274	519.4	469
EOG091G03RW	Complete	NODE_169_length_56081_cov_16.602189	48174	54783	382.1	543
EOG091G03SE	Complete	NODE_397_length_36377_cov_17.401433	30535	34803	470.8	342
EOG091G03TX	Complete	NODE_5_length_189621_cov_16.356630	105641	110641	1348.7	813
EOG091G03TZ	Complete	NODE_16_length_127241_cov_16.028562	1595	5640	379.7	432
EOG091G03X8	Fragmented	NODE_359_length_39049_cov_16.165093	20731	26283	67.8	173
EOG091G03XO	Complete	NODE_1043_length_18468_cov_18.357566	6918	8336	535.7	287
EOG091G03XS	Complete	NODE_63_length_82571_cov_16.699057	14770	17451	518.9	466
EOG091G03Y8	Complete	NODE_1000_length_19128_cov_16.667734	12039	18985	469.5	424
EOG091G03Z1	Complete	NODE_2_length_266824_cov_16.504336	187937	190547	250.1	481
EOG091G03ZS	Complete	NODE_115_length_65401_cov_16.274922	56771	62599	973.9	467
EOG091G040D	Complete	NODE_406_length_35982_cov_15.828185	26867	29459	478.1	404
EOG091G040G	Complete	NODE_1342_length_14517_cov_18.307410	7	5308	497.7	366
EOG091G040L	Complete	NODE_245_length_47636_cov_15.974200	43904	47325	521.5	355
EOG091G046H	Duplicated	NODE_1882_length_10040_cov_16.668774	7868	9211	338.7	291
EOG091G046H	Duplicated	NODE_1893_length_9979_cov_7.846395	1	6112	304.2	290
EOG091G046Y	Complete	NODE_297_length_43169_cov_16.071452	31784	36605	559.3	469
EOG091G048B	Duplicated	NODE_147_length_59420_cov_15.625179	1474	7505	229.1	226
EOG091G048B	Duplicated	NODE_1633_length_11726_cov_16.428878	8943	11048	255	230
EOG091G0495	Complete	NODE_887_length_21059_cov_16.110333	9191	13340	360.2	325
EOG091G049W	Complete	NODE_122_length_63232_cov_15.515953	47293	50623	274.8	330
EOG091G04CK	Complete	NODE_878_length_21349_cov_15.727153	5753	9687	688.5	582
EOG091G04D1	Complete	NODE_2_length_266824_cov_16.504336	160606	163635	392.9	610
EOG091G04EX	Complete	NODE_792_length_23297_cov_16.353015	7101	9864	566	445
EOG091G04FV	Complete	NODE_22_length_116064_cov_18.339590	38111	41035	350.8	469
EOG091G04GK	Complete	NODE_1417_length_13646_cov_16.369814	11012	13646	59.6	237
EOG091G04GW	Complete	NODE_155_length_57715_cov_16.333773	31637	37064	711.3	486
EOG091G04IK	Complete	NODE_698_length_25404_cov_18.343704	4871	8937	352.3	462
EOG091G04JK	Fragmented	NODE_200_length_52439_cov_16.378213	23116	33496	92.6	300
EOG091G04LC	Complete	NODE_3513_length_3924_cov_16.110216	965	2493	218.5	734
EOG091G04MA	Fragmented	NODE_406_length_35982_cov_15.828185	1541	6681	71.9	206
EOG091G04RS	Complete	NODE_77_length_76469_cov_15.765682	48293	55134	638.9	421
EOG091G04WH	Complete	NODE_2558_length_6411_cov_15.625987	959	4163	242.6	443
EOG091G050A	Complete	NODE_117_length_65209_cov_16.949226	1	7000	135.5	271
EOG091G050Q	Duplicated	NODE_331_length_40928_cov_16.376980	22059	23960	403.3	282
EOG091G050Q	Duplicated	NODE_331_length_40928_cov_16.376980	24168	32600	473	281
EOG091G0525	Complete	NODE_60_length_85624_cov_16.587957	5197	7758	103	389
EOG091G0530	Complete	NODE_4_length_203543_cov_16.217982	31740	33621	591	349
EOG091G053A	Complete	NODE_800_length_23061_cov_18.757440	15993	22243	885.3	456
EOG091G053D	Complete	NODE_30_length_104079_cov_16.708034	21033	28278	295.2	273
EOG091G053R	Complete	NODE_616_length_27389_cov_16.076999	1	6381	101.8	519
EOG091G054P	Complete	NODE_1331_length_14650_cov_15.610032	4361	10540	71.3	109
EOG091G0554	Complete	NODE_2159_length_8290_cov_16.973822	701	6168	800.1	670
EOG091G057L	Complete	NODE_381_length_37509_cov_15.700443	27606	31758	265.8	435
EOG091G059G	Complete	NODE_2275_length_7772_cov_16.481481	1	2347	634.2	435
EOG091G05AA	Complete	NODE_97_length_69396_cov_16.710743	21943	25539	700.9	411
EOG091G05AH	Complete	NODE_201_length_52282_cov_15.979753	20227	23336	651	440
EOG091G05CI	Complete	NODE_95_length_69726_cov_16.196198	56398	62741	434.8	495
EOG091G05D7	Complete	NODE_710_length_25286_cov_15.568805	4469	9072	239.9	375
EOG091G05EU	Complete	NODE_297_length_43169_cov_16.071452	1	5485	421.4	462
EOG091G05FE	Complete	NODE_524_length_30747_cov_16.126606	1	9576	453.2	562
EOG091G05GZ	Complete	NODE_1808_length_10492_cov_16.016995	3588	8576	295.4	463
EOG091G05IH	Complete	NODE_726_length_24924_cov_15.757918	1	2688	117.6	346
EOG091G05IK	Complete	NODE_1101_length_17715_cov_15.988831	15061	16817	285.6	258
EOG091G05K5	Complete	NODE_3624_length_3708_cov_16.176535	1	1364	373.7	276
EOG091G05K7	Complete	NODE_67_length_81229_cov_17.322666	23322	26500	166.2	228
EOG091G05KR	Complete	NODE_717_length_25141_cov_16.684169	206	7363	662.2	420
EOG091G05LX	Complete	NODE_239_length_48022_cov_16.473334	30608	37352	305.8	407
EOG091G05N4	Complete	NODE_130_length_62035_cov_15.912037	13047	17557	475.1	516
EOG091G05NK	Complete	NODE_2398_length_7168_cov_15.822592	4066	6431	383	526
EOG091G05NZ	Complete	NODE_945_length_20070_cov_17.825339	1	8105	768.9	484
EOG091G05OR	Complete	NODE_1392_length_13956_cov_15.839758	5793	7778	552.7	403
EOG091G05OW	Complete	NODE_84_length_73867_cov_16.003374	49892	53142	856.8	464
EOG091G05Q0	Complete	NODE_68_length_80381_cov_16.001855	61320	66214	315.8	217
EOG091G05Q6	Complete	NODE_393_length_36609_cov_15.879831	5427	11644	446	372
EOG091G05RA	Complete	NODE_1076_length_18106_cov_17.597815	4971	5997	50	254
EOG091G05SE	Complete	NODE_4_length_203543_cov_16.217982	173575	180463	464.6	368
EOG091G05T4	Complete	NODE_368_length_38294_cov_15.951854	8055	19024	631.3	442
EOG091G05TG	Complete	NODE_2124_length_8493_cov_15.433460	2264	7880	466.7	395
EOG091G05UF	Complete	NODE_55_length_87004_cov_16.242525	11507	19352	388.6	399
EOG091G05X1	Complete	NODE_847_length_22212_cov_15.842331	17507	20793	371.2	548
EOG091G05XY	Complete	NODE_852_length_22076_cov_15.683395	18702	20414	322.5	370
EOG091G05YC	Complete	NODE_7_length_156079_cov_15.475552	150842	155437	251	323
EOG091G05ZE	Complete	NODE_615_length_27452_cov_15.662539	23545	25810	502.2	374
EOG091G05ZJ	Complete	NODE_336_length_40801_cov_21.918746	1	2102	235.2	265
EOG091G060D	Complete	NODE_805_length_22963_cov_14.808573	2500	7805	461	329
EOG091G0627	Complete	NODE_1501_length_12769_cov_15.717775	9777	11787	287.2	325
EOG091G0628	Complete	NODE_509_length_31381_cov_15.963359	673	12021	449.5	313
EOG091G062X	Complete	NODE_2021_length_9114_cov_15.999779	1	1823	77.8	218
EOG091G065D	Complete	NODE_180_length_54635_cov_17.124583	50172	54343	455.1	366
EOG091G066W	Complete	NODE_625_length_27170_cov_15.928616	9462	17175	239.1	410
EOG091G069C	Complete	NODE_275_length_44587_cov_15.635969	17353	25039	454.5	349
EOG091G06CB	Complete	NODE_834_length_22424_cov_20.341343	5608	9739	494.7	372
EOG091G06DH	Complete	NODE_84_length_73867_cov_16.003374	4927	8789	306.9	379
EOG091G06EF	Complete	NODE_611_length_27516_cov_20.406101	5530	11682	260.9	336
EOG091G06HP	Complete	NODE_368_length_38294_cov_15.951854	33473	37174	590	386
EOG091G06I3	Complete	NODE_792_length_23297_cov_16.353015	1	5975	488.5	467
EOG091G06I8	Complete	NODE_1609_length_11906_cov_15.263167	7351	11774	625.6	399
EOG091G06J6	Complete	NODE_60_length_85624_cov_16.587957	48830	56028	223.3	285
EOG091G06JJ	Complete	NODE_1007_length_18974_cov_15.482352	618	2878	196.3	159
EOG091G06LW	Complete	NODE_75_length_76933_cov_62.731368	22223	26116	601	395
EOG091G06M8	Complete	NODE_1956_length_9565_cov_17.160729	3706	6380	371.8	347
EOG091G06MR	Complete	NODE_87_length_72993_cov_16.270256	60932	62455	585.8	425
EOG091G06OM	Complete	NODE_8_length_149592_cov_16.194857	24594	27914	558.8	372
EOG091G06ON	Complete	NODE_428_length_34875_cov_17.517415	9212	13292	472	352
EOG091G06OP	Complete	NODE_2761_length_5723_cov_15.441197	1906	5271	226.7	271
EOG091G06P4	Complete	NODE_971_length_19675_cov_15.412746	5962	12084	440	313
EOG091G06QP	Complete	NODE_1108_length_17531_cov_15.858600	1	1877	272.6	273
EOG091G06S3	Complete	NODE_1904_length_9841_cov_14.325481	7807	9680	611	372
EOG091G06U0	Complete	NODE_306_length_42470_cov_16.262779	11008	14444	665.6	392
EOG091G06XK	Complete	NODE_505_length_31565_cov_16.235931	21702	23703	287.7	360
EOG091G06Y3	Complete	NODE_172_length_55652_cov_16.142708	46220	53637	490.4	512
EOG091G06Y7	Duplicated	NODE_340_length_40431_cov_15.240720	17413	21790	374.1	400
EOG091G06Y7	Duplicated	NODE_340_length_40431_cov_15.240720	22043	29104	408.5	375
EOG091G06YD	Complete	NODE_467_length_33503_cov_17.359451	26349	27962	178	213
EOG091G0703	Fragmented	NODE_4456_length_2567_cov_12.246185	1762	2567	170.7	161
EOG091G073F	Duplicated	NODE_101_length_68238_cov_16.181057	27170	31411	532.6	350
EOG091G073F	Duplicated	NODE_101_length_68238_cov_16.181057	43479	46411	519.5	355
EOG091G074G	Complete	NODE_1427_length_13528_cov_18.735633	145	6875	501.3	375
EOG091G074J	Complete	NODE_13_length_135645_cov_16.249661	44121	44945	109.5	136
EOG091G074U	Complete	NODE_72_length_78006_cov_16.515713	53670	60103	323.3	302
EOG091G075F	Complete	NODE_257_length_46505_cov_17.087210	1931	3545	273	334
EOG091G075K	Complete	NODE_413_length_35586_cov_17.311555	1550	8095	476.5	367
EOG091G0769	Complete	NODE_26_length_110222_cov_17.734341	31771	37874	416.7	332
EOG091G0781	Fragmented	NODE_3215_length_4565_cov_16.035205	385	3995	220	215
EOG091G078D	Complete	NODE_1284_length_15186_cov_16.335098	13232	14497	290.5	287
EOG091G079R	Complete	NODE_1016_length_18793_cov_22.556529	4249	8245	651.3	346
EOG091G07CE	Complete	NODE_810_length_22787_cov_15.654161	3367	9870	786.9	472
EOG091G07D9	Complete	NODE_1567_length_12188_cov_16.904467	2112	4472	704	389
EOG091G07DR	Complete	NODE_293_length_43306_cov_16.300585	22501	26769	756.5	573
EOG091G07EJ	Complete	NODE_2_length_266824_cov_16.504336	248734	254486	299.5	227
EOG091G07FP	Complete	NODE_2069_length_8759_cov_15.748906	1411	6885	179.1	248
EOG091G07IK	Complete	NODE_958_length_19822_cov_16.621119	3694	8370	514.6	420
EOG091G07IY	Missing
EOG091G07KC	Complete	NODE_28_length_106435_cov_16.020901	23944	25533	337.4	346
EOG091G07KL	Complete	NODE_349_length_39806_cov_16.078683	30804	36263	517.2	491
EOG091G07N5	Complete	NODE_46_length_92714_cov_15.687047	62243	68536	148.8	202
EOG091G07N8	Complete	NODE_1164_length_16653_cov_15.274011	438	9012	518.9	503
EOG091G07NJ	Complete	NODE_2380_length_7254_cov_13.357810	4221	6266	303.6	355
EOG091G07OD	Complete	NODE_922_length_20445_cov_16.560291	3345	5160	532.4	374
EOG091G07PH	Missing
EOG091G07PR	Complete	NODE_342_length_40277_cov_16.593930	26324	28105	290	329
EOG091G07PV	Complete	NODE_203_length_51863_cov_19.141892	45346	50429	188.4	377
EOG091G07Q3	Missing
EOG091G07QN	Complete	NODE_78_length_76043_cov_15.819406	46109	48870	100.1	207
EOG091G07S9	Complete	NODE_203_length_51863_cov_19.141892	38246	43206	534.1	402
EOG091G07VQ	Fragmented	NODE_7188_length_829_cov_15.978723	1	453	37.5	49
EOG091G07Z0	Complete	NODE_285_length_43752_cov_15.685014	33641	41162	586.3	367
EOG091G07Z1	Complete	NODE_1128_length_17113_cov_15.462667	8248	9483	314.2	272
EOG091G07Z5	Complete	NODE_209_length_50965_cov_16.767136	16304	25367	539.1	372
EOG091G0803	Complete	NODE_579_length_28909_cov_16.127844	4705	10701	533.8	383
EOG091G0814	Complete	NODE_580_length_28851_cov_15.996003	23828	26967	351.9	333
EOG091G081C	Complete	NODE_227_length_49152_cov_15.553316	2735	7996	176.1	343
EOG091G081H	Complete	NODE_354_length_39431_cov_16.145983	7239	15325	251.7	376
EOG091G085U	Complete	NODE_6276_length_1175_cov_16.968124	11	1175	274.6	299
EOG091G087E	Complete	NODE_78_length_76043_cov_15.819406	41319	45904	335.8	474
EOG091G088L	Complete	NODE_1674_length_11421_cov_15.227874	4816	7133	432.2	364
EOG091G089T	Complete	NODE_475_length_33119_cov_15.345621	1879	3747	275.2	365
EOG091G08BK	Complete	NODE_445_length_34221_cov_15.795250	3303	8257	391.3	390
EOG091G08D1	Complete	NODE_568_length_29467_cov_16.301327	26864	28801	215.7	413
EOG091G08DN	Missing
EOG091G08FX	Complete	NODE_841_length_22305_cov_15.614900	3122	9096	514.8	329
EOG091G08IJ	Missing
EOG091G08JE	Complete	NODE_5189_length_1867_cov_133.261453	486	1583	447.8	288
EOG091G08JG	Complete	NODE_186_length_54165_cov_16.763903	16099	27059	398.3	326
EOG091G08L8	Complete	NODE_213_length_50491_cov_16.081644	18270	20088	298.3	267
EOG091G08LT	Complete	NODE_298_length_43150_cov_16.807327	13809	19485	80	302
EOG091G08NN	Complete	NODE_117_length_65209_cov_16.949226	26740	28996	477.9	313
EOG091G08O3	Complete	NODE_620_length_27325_cov_16.774883	1270	3561	431.7	353
EOG091G08PW	Complete	NODE_2_length_266824_cov_16.504336	49791	51717	262.8	360
EOG091G08R8	Complete	NODE_2836_length_5567_cov_14.857195	1236	5265	397.2	414
EOG091G08RU	Complete	NODE_541_length_30216_cov_17.441654	11307	17518	460.8	353
EOG091G08SM	Complete	NODE_780_length_23723_cov_15.509854	15947	19089	545.4	306
EOG091G08UU	Complete	NODE_1160_length_16701_cov_23.543130	1278	6914	562	282
EOG091G08V8	Missing
EOG091G08VB	Complete	NODE_112_length_66353_cov_15.980385	43076	51006	510.6	520
EOG091G08Y9	Complete	NODE_342_length_40277_cov_16.593930	29796	32259	194.9	213
EOG091G08ZG	Complete	NODE_4137_length_2985_cov_15.654058	2030	2907	119.2	173
EOG091G08ZR	Complete	NODE_455_length_33715_cov_17.906207	10224	17867	281.1	244
EOG091G090D	Complete	NODE_1724_length_11081_cov_20.698564	1232	3091	168.5	290
EOG091G095O	Complete	NODE_27_length_107405_cov_16.205305	15153	16785	208	284
EOG091G096V	Complete	NODE_1475_length_13100_cov_16.808723	4362	12235	406.8	330
EOG091G0977	Complete	NODE_222_length_49384_cov_15.934837	44898	47172	396	312
EOG091G0990	Complete	NODE_605_length_27696_cov_16.221007	20531	22116	237.6	292
EOG091G099D	Complete	NODE_84_length_73867_cov_16.003374	1	4669	124.7	230
EOG091G09BP	Complete	NODE_1323_length_14763_cov_16.009737	1849	6711	440	344
EOG091G09D8	Complete	NODE_1835_length_10333_cov_15.027301	8742	10257	202.8	268
EOG091G09FV	Duplicated	NODE_1055_length_18310_cov_16.031262	9007	16742	483	284
EOG091G09FV	Duplicated	NODE_188_length_54058_cov_16.755340	22289	29284	435	295
EOG091G09GA	Fragmented	NODE_201_length_52282_cov_15.979753	10930	12334	158.1	151
EOG091G09GO	Complete	NODE_103_length_67507_cov_16.488492	4828	7465	471.3	293
EOG091G09HG	Complete	NODE_7_length_156079_cov_15.475552	130074	132285	416.9	324
EOG091G09HR	Complete	NODE_103_length_67507_cov_16.488492	3839	5041	203.3	256
EOG091G09IW	Complete	NODE_1340_length_14545_cov_15.855336	7743	9556	80.7	360
EOG091G09J7	Complete	NODE_3559_length_3839_cov_16.144604	808	2556	371.5	324
EOG091G09KI	Duplicated	NODE_1210_length_16053_cov_16.087193	11722	13954	88.2	259
EOG091G09KI	Duplicated	NODE_1858_length_10180_cov_15.317331	5885	9749	82.8	182
EOG091G09KK	Missing
EOG091G09KX	Complete	NODE_79_length_75724_cov_15.922720	27300	33224	401.1	268
EOG091G09L6	Fragmented	NODE_814_length_22729_cov_16.194332	5901	6704	97.7	90
EOG091G09MD	Complete	NODE_4221_length_2848_cov_15.689643	528	1787	336.4	285
EOG091G09MU	Complete	NODE_3851_length_3405_cov_14.520433	1682	3225	268.3	190
EOG091G09O7	Complete	NODE_490_length_32559_cov_16.036451	160	6248	192.4	289
EOG091G09Q2	Complete	NODE_2421_length_7034_cov_14.971252	1494	7034	277.8	287
EOG091G09QO	Complete	NODE_6462_length_1083_cov_16.755467	1	1029	218.7	234
EOG091G09R0	Missing
EOG091G09RJ	Complete	NODE_26_length_110222_cov_17.734341	16437	26652	56.8	158
EOG091G09SS	Complete	NODE_124_length_62643_cov_15.916584	28203	34354	211.1	307
EOG091G09T3	Complete	NODE_3871_length_3364_cov_16.679343	215	2148	268.5	259
EOG091G09T6	Complete	NODE_1750_length_10889_cov_16.213004	1	1967	279.6	480
EOG091G09U9	Complete	NODE_445_length_34221_cov_15.795250	10366	13464	706.1	376
EOG091G09UA	Missing
EOG091G09UB	Complete	NODE_78_length_76043_cov_15.819406	30340	32353	440	381
EOG091G09V2	Complete	NODE_1681_length_11374_cov_15.409224	1	7125	407.4	342
EOG091G09YB	Fragmented	NODE_8345_length_548_cov_15.125265	16	536	179.4	134
EOG091G0A0M	Complete	NODE_6_length_167349_cov_15.880536	799	2695	481.3	349
EOG091G0A19	Complete	NODE_1743_length_10954_cov_15.933621	6306	9336	390.9	509
EOG091G0A27	Complete	NODE_293_length_43306_cov_16.300585	17773	24192	273.9	321
EOG091G0A2I	Complete	NODE_933_length_20257_cov_16.391031	6421	12687	572.1	312
EOG091G0A2L	Complete	NODE_130_length_62035_cov_15.912037	11074	12626	328.6	331
EOG091G0A5N	Complete	NODE_1335_length_14609_cov_15.904624	1	4635	538.6	351
EOG091G0A79	Missing
EOG091G0A98	Complete	NODE_335_length_40804_cov_24.031478	31773	33960	201.9	242
EOG091G0AE2	Complete	NODE_2228_length_7981_cov_15.996078	1533	2822	364.7	315
EOG091G0AE9	Complete	NODE_3647_length_3685_cov_15.504989	1	1279	407.6	269
EOG091G0AEH	Complete	NODE_1728_length_11063_cov_16.094757	2517	9039	306.7	427
EOG091G0AEL	Complete	NODE_1047_length_18455_cov_15.461639	1411	4107	422.8	280
EOG091G0AFP	Complete	NODE_732_length_24785_cov_16.705885	4357	8972	343.5	193
EOG091G0AGM	Complete	NODE_3457_length_4043_cov_16.445285	830	2171	292.6	285
EOG091G0AGT	Complete	NODE_2378_length_7284_cov_16.157486	2383	3123	104	167
EOG091G0AHJ	Complete	NODE_1831_length_10349_cov_19.992601	1911	4839	505.5	288
EOG091G0AI5	Complete	NODE_42_length_95466_cov_15.792932	22261	27706	90.3	210
EOG091G0AJ6	Complete	NODE_2738_length_5791_cov_14.975674	1506	4017	487.1	321
EOG091G0AKM	Complete	NODE_3527_length_3896_cov_14.652265	1413	2702	400.8	287
EOG091G0AKW	Duplicated	NODE_1277_length_15222_cov_14.892704	6061	7477	325.5	329
EOG091G0AKW	Duplicated	NODE_2303_length_7635_cov_16.180868	3986	7508	325.5	329
EOG091G0AO6	Complete	NODE_1609_length_11906_cov_15.263167	247	2915	320.3	250
EOG091G0AOO	Complete	NODE_423_length_35080_cov_15.650144	32331	34226	465.7	312
EOG091G0AQA	Complete	NODE_628_length_27110_cov_16.254171	13833	17157	266.1	216
EOG091G0ARE	Complete	NODE_410_length_35701_cov_15.171991	6990	12426	462	425
EOG091G0ARL	Complete	NODE_330_length_40952_cov_16.024856	25373	31665	205.6	199
EOG091G0AU6	Complete	NODE_30_length_104079_cov_16.708034	82379	90063	238.8	219
EOG091G0AVA	Complete	NODE_214_length_50054_cov_21.724493	41431	44372	182.8	283
EOG091G0AVP	Complete	NODE_235_length_48236_cov_16.154343	33624	38882	546	348
EOG091G0AVW	Missing
EOG091G0AX1	Complete	NODE_1690_length_11287_cov_16.123550	4444	8835	144.4	157
EOG091G0AYM	Complete	NODE_87_length_72993_cov_16.270256	63610	70462	151.5	180
EOG091G0AZ7	Complete	NODE_546_length_30025_cov_16.247997	13297	14388	211.8	320
EOG091G0AZV	Complete	NODE_64_length_82454_cov_15.636986	1	3120	184.1	326
EOG091G0B27	Complete	NODE_12_length_135926_cov_16.317293	12132	15760	349.5	320
EOG091G0B2N	Fragmented	NODE_111_length_66383_cov_26.394610	65070	65774	220.8	144
EOG091G0B9B	Complete	NODE_388_length_37001_cov_16.010616	12031	22545	198.3	218
EOG091G0B9T	Complete	NODE_396_length_36398_cov_15.817626	5874	11213	477.4	283
EOG091G0BAG	Complete	NODE_4843_length_2174_cov_15.196471	596	1678	184.2	118
EOG091G0BAM	Complete	NODE_1357_length_14346_cov_14.868596	2494	6055	466.6	247
EOG091G0BBO	Complete	NODE_1153_length_16779_cov_15.390133	5867	13531	386.1	296
EOG091G0BCO	Complete	NODE_611_length_27516_cov_20.406101	2329	7647	213.5	201
EOG091G0BDT	Missing
EOG091G0BED	Fragmented	NODE_1268_length_15405_cov_15.833899	4185	6930	78.4	163
EOG091G0BG4	Complete	NODE_821_length_22647_cov_16.397873	13567	19110	292	267
EOG091G0BHP	Complete	NODE_294_length_43265_cov_15.930976	1856	7637	565.1	293
EOG091G0BHV	Complete	NODE_299_length_43148_cov_16.314597	37290	40840	309.4	228
EOG091G0BKI	Complete	NODE_169_length_56081_cov_16.602189	29874	36561	177.2	374
EOG091G0BKR	Complete	NODE_238_length_48088_cov_16.164858	41466	42663	406.3	284
EOG091G0BKX	Complete	NODE_876_length_21387_cov_15.245847	5749	7143	384.5	333
EOG091G0BKZ	Complete	NODE_1726_length_11078_cov_15.443869	2704	6295	279.3	250
EOG091G0BL9	Complete	NODE_645_length_26810_cov_16.154266	20664	23156	523.1	272
EOG091G0BN4	Fragmented	NODE_543_length_30157_cov_16.081649	18805	21769	72.9	134
EOG091G0BNI	Complete	NODE_114_length_65619_cov_16.065347	50445	51690	361	261
EOG091G0BPU	Complete	NODE_8_length_149592_cov_16.194857	128706	131299	465.9	291
EOG091G0BPX	Missing
EOG091G0BQF	Complete	NODE_3504_length_3946_cov_14.299561	2135	3924	552	332
EOG091G0BTX	Complete	NODE_299_length_43148_cov_16.314597	19527	24854	414.5	229
EOG091G0BUD	Complete	NODE_1665_length_11466_cov_14.972078	7156	10815	258.4	212
EOG091G0BUH	Complete	NODE_150_length_58960_cov_15.573646	4894	10900	331.8	242
EOG091G0BWJ	Missing
EOG091G0BX3	Complete	NODE_91_length_71719_cov_16.277547	17495	23604	267.4	392
EOG091G0C2M	Complete	NODE_38_length_98475_cov_16.230858	18572	20011	305.4	319
EOG091G0C2Z	Complete	NODE_33_length_102251_cov_16.943606	96720	100967	276.8	237
EOG091G0C6I	Complete	NODE_2207_length_8047_cov_15.839900	4353	7575	102.7	200
EOG091G0C7Y	Complete	NODE_124_length_62643_cov_15.916584	60179	61997	295	286
EOG091G0C84	Complete	NODE_943_length_20082_cov_15.988003	16758	18511	376.1	247
EOG091G0C8H	Complete	NODE_63_length_82571_cov_16.699057	64358	65919	330.2	332
EOG091G0C9Y	Complete	NODE_62_length_83128_cov_15.261526	52295	53368	260.6	247
EOG091G0CAR	Complete	NODE_1384_length_14035_cov_15.275756	6194	7731	354.9	224
EOG091G0CEG	Complete	NODE_1725_length_11080_cov_13.834591	1915	4741	145	222
EOG091G0CEK	Complete	NODE_11_length_139998_cov_16.036213	100115	107157	313.6	280
EOG091G0CEW	Complete	NODE_4865_length_2147_cov_14.250242	159	2135	287.2	236
EOG091G0CF7	Complete	NODE_348_length_39816_cov_16.279524	31313	39153	499.8	287
EOG091G0CFP	Complete	NODE_747_length_24512_cov_16.652097	3687	10281	188.3	211
EOG091G0CGO	Complete	NODE_1406_length_13760_cov_16.534897	1586	3205	239.3	196
EOG091G0CH6	Complete	NODE_542_length_30173_cov_16.046850	11181	17160	412.2	293
EOG091G0CID	Complete	NODE_71_length_78210_cov_15.706065	57229	60197	333	286
EOG091G0CLR	Complete	NODE_211_length_50718_cov_16.616516	34093	38007	197	256
EOG091G0CMN	Complete	NODE_551_length_29924_cov_15.975977	16538	24896	152.1	194
EOG091G0CNT	Complete	NODE_51_length_89397_cov_16.293115	70272	71312	281.6	209
EOG091G0COC	Complete	NODE_2428_length_7015_cov_15.692563	1757	3256	291	360
EOG091G0CQ2	Complete	NODE_654_length_26670_cov_15.887414	15869	18890	311.5	241
EOG091G0CR4	Missing
EOG091G0CSZ	Missing
EOG091G0CTG	Complete	NODE_124_length_62643_cov_15.916584	26604	29331	337.9	229
EOG091G0CTU	Complete	NODE_64_length_82454_cov_15.636986	7457	13029	261	255
EOG091G0CW2	Complete	NODE_1786_length_10641_cov_14.527925	6449	9418	268.7	270
EOG091G0CXE	Complete	NODE_702_length_25390_cov_14.865998	6337	8484	116.7	134
EOG091G0CZX	Duplicated	NODE_1239_length_15732_cov_16.145896	849	9105	250.6	174
EOG091G0CZX	Duplicated	NODE_207_length_51449_cov_15.657070	47765	51109	272.2	212
EOG091G0D04	Complete	NODE_1671_length_11445_cov_14.927516	7264	10532	217.1	185
EOG091G0D0D	Complete	NODE_81_length_74620_cov_16.109427	49207	50729	172.5	319
EOG091G0D0W	Complete	NODE_97_length_69396_cov_16.710743	17519	21566	461	331
EOG091G0D26	Complete	NODE_18_length_125601_cov_16.442131	30323	35750	209.3	179
EOG091G0D4N	Missing
EOG091G0D7V	Complete	NODE_1782_length_10673_cov_15.316629	1	1928	105.5	124
EOG091G0D8I	Complete	NODE_1892_length_9996_cov_15.230668	4254	8166	376.7	224
EOG091G0D8N	Complete	NODE_86_length_73279_cov_17.632223	30364	34174	272.4	293
EOG091G0DBF	Complete	NODE_1518_length_12622_cov_16.667756	10208	12593	336.8	300
EOG091G0DLW	Complete	NODE_296_length_43174_cov_15.699631	18876	25914	271.3	329
EOG091G0DND	Complete	NODE_401_length_36295_cov_16.324176	2718	8811	175	255
EOG091G0DPL	Complete	NODE_1468_length_13190_cov_17.924807	3999	8935	157.2	141
EOG091G0DQ3	Complete	NODE_162_length_56935_cov_17.683475	17605	23910	174.3	178
EOG091G0DQS	Complete	NODE_229_length_49083_cov_16.265090	16539	22672	435.6	344
EOG091G0DQT	Duplicated	NODE_1225_length_15848_cov_14.429396	9242	15665	330.3	308
EOG091G0DQT	Duplicated	NODE_1383_length_14054_cov_16.413322	1901	7655	331.1	310
EOG091G0DRZ	Missing
EOG091G0DTB	Complete	NODE_343_length_40162_cov_15.779668	27640	32411	281	231
EOG091G0DTD	Fragmented	NODE_139_length_60999_cov_15.857441	15831	21598	112.7	143
EOG091G0DTE	Complete	NODE_4330_length_2699_cov_13.916476	375	1508	323.4	234
EOG091G0DTP	Complete	NODE_5043_length_1997_cov_31.016146	974	1940	266	240
EOG091G0DUX	Complete	NODE_29_length_105628_cov_15.872517	98509	102186	261	220
EOG091G0DVQ	Complete	NODE_971_length_19675_cov_15.412746	18475	19586	377.4	254
EOG091G0DWW	Complete	NODE_1504_length_12743_cov_16.111401	1	7737	320.8	390
EOG091G0DXC	Complete	NODE_696_length_25431_cov_15.362744	6126	11775	232.3	299
EOG091G0DXE	Complete	NODE_930_length_20302_cov_16.119555	15773	16974	282.3	356
EOG091G0DXP	Complete	NODE_742_length_24585_cov_16.982944	12478	13664	238.8	199
EOG091G0DXV	Complete	NODE_89_length_72645_cov_16.011713	16601	24223	424.8	377
EOG091G0DYU	Complete	NODE_2878_length_5449_cov_15.114296	3021	4137	162.1	235
EOG091G0DYW	Complete	NODE_1218_length_15949_cov_20.503906	5790	8774	411.7	368
EOG091G0E06	Complete	NODE_192_length_53658_cov_16.459641	31943	35698	149.1	146
EOG091G0E11	Complete	NODE_5_length_189621_cov_16.356630	54164	58321	188	204
EOG091G0E2R	Complete	NODE_275_length_44587_cov_15.635969	8504	16119	294.3	247
EOG091G0E2X	Complete	NODE_436_length_34600_cov_18.253947	636	1811	125.1	234
EOG091G0E3F	Complete	NODE_2813_length_5612_cov_16.235230	3429	4433	208.2	268
EOG091G0E3V	Complete	NODE_1371_length_14193_cov_15.685392	7085	12548	303.6	229
EOG091G0E5O	Complete	NODE_579_length_28909_cov_16.127844	6512	10759	321.1	275
EOG091G0E5P	Complete	NODE_3810_length_3465_cov_14.462220	1693	3418	135.3	161
EOG091G0E7S	Complete	NODE_164_length_56503_cov_16.511183	35035	39126	448.9	512
EOG091G0E8J	Complete	NODE_2100_length_8615_cov_42.247833	136	1486	302.4	299
EOG091G0EA2	Complete	NODE_597_length_28169_cov_16.112025	5016	5813	167.2	174
EOG091G0EAF	Complete	NODE_435_length_34651_cov_16.011164	226	4753	389.4	321
EOG091G0EBA	Complete	NODE_1724_length_11081_cov_20.698564	6349	9680	258	303
EOG091G0EH8	Complete	NODE_266_length_45786_cov_18.019996	17166	18002	407.3	229
EOG091G0EHF	Complete	NODE_119_length_64685_cov_15.584293	7967	9578	276	244
EOG091G0EHY	Complete	NODE_70_length_78474_cov_15.844739	16354	17290	317.1	246
EOG091G0EHZ	Complete	NODE_1401_length_13808_cov_16.927172	9931	11143	208.9	230
EOG091G0EKA	Complete	NODE_669_length_26032_cov_18.198151	20741	21676	317	238
EOG091G0ELO	Complete	NODE_389_length_36879_cov_15.665100	1067	7756	222	289
EOG091G0ELS	Complete	NODE_208_length_51384_cov_16.095348	20178	21405	284	249
EOG091G0EM6	Missing
EOG091G0EMF	Complete	NODE_1129_length_17085_cov_16.577434	7520	13494	105.4	120
EOG091G0EO4	Missing
EOG091G0EQR	Missing
EOG091G0ER1	Complete	NODE_343_length_40162_cov_15.779668	34327	38358	193.8	212
EOG091G0ERU	Complete	NODE_540_length_30272_cov_16.753370	11689	17259	305.3	362
EOG091G0ES6	Complete	NODE_266_length_45786_cov_18.019996	24313	29429	314.1	195
EOG091G0EUU	Complete	NODE_997_length_19172_cov_15.228437	12137	13363	327.3	295
EOG091G0EVK	Complete	NODE_675_length_25920_cov_16.872731	16263	22765	352.3	234
EOG091G0EZ8	Complete	NODE_62_length_83128_cov_15.261526	42149	45712	271.5	344
EOG091G0EZO	Duplicated	NODE_2224_length_7989_cov_22.086957	2493	5305	348.4	251
EOG091G0EZO	Duplicated	NODE_2224_length_7989_cov_22.086957	71	2295	348.4	251
EOG091G0F0I	Complete	NODE_193_length_53595_cov_16.364027	20983	26472	253.1	264
EOG091G0F70	Complete	NODE_3004_length_5069_cov_14.943309	4077	5027	65.1	127
EOG091G0F93	Complete	NODE_4438_length_2590_cov_16.471548	101	2262	314.9	708
EOG091G0FAM	Fragmented	NODE_7773_length_657_cov_13.593103	1	657	251.9	144
EOG091G0FH3	Complete	NODE_1648_length_11586_cov_14.240681	170	8435	184.8	149
EOG091G0FIJ	Complete	NODE_13_length_135645_cov_16.249661	126530	128087	189.1	225
EOG091G0FJB	Complete	NODE_3260_length_4461_cov_15.741788	951	1985	337.4	247
EOG091G0FOR	Missing
EOG091G0FPM	Complete	NODE_1372_length_14192_cov_16.064825	300	6065	334.5	291
EOG091G0FPV	Complete	NODE_543_length_30157_cov_16.081649	16877	18662	405.6	308
EOG091G0FQ2	Complete	NODE_145_length_59960_cov_15.145467	39079	40017	269.7	196
EOG091G0FS8	Complete	NODE_1482_length_13003_cov_22.197896	2936	8132	151.6	192
EOG091G0FSK	Fragmented	NODE_6724_length_981_cov_14.276938	1	295	41.3	43
EOG091G0FTU	Complete	NODE_435_length_34651_cov_16.011164	15144	16158	415.9	271
EOG091G0FWS	Complete	NODE_176_length_54899_cov_15.853818	4831	9362	376	285
EOG091G0FXV	Complete	NODE_208_length_51384_cov_16.095348	6089	7926	273.2	225
EOG091G0FYA	Missing
EOG091G0FYY	Complete	NODE_530_length_30580_cov_15.814313	4410	9014	146.5	161
EOG091G0FZN	Complete	NODE_1092_length_17880_cov_18.549739	620	7656	121.9	255
EOG091G0G1G	Missing
EOG091G0G3M	Complete	NODE_78_length_76043_cov_15.819406	21990	27233	463.7	323
EOG091G0G46	Missing
EOG091G0G58	Complete	NODE_315_length_41684_cov_18.525128	33334	35163	42.7	135
EOG091G0G6C	Complete	NODE_1125_length_17190_cov_16.274686	14937	16570	195.9	174
EOG091G0G6Z	Complete	NODE_2326_length_7531_cov_16.846257	1	1891	239.2	177
EOG091G0G71	Fragmented	NODE_654_length_26670_cov_15.887414	15960	17928	158.8	146
EOG091G0G88	Complete	NODE_81_length_74620_cov_16.109427	12993	14425	214.2	236
EOG091G0G8R	Complete	NODE_1433_length_13498_cov_15.338499	7203	7904	222.7	169
EOG091G0G8S	Complete	NODE_564_length_29594_cov_15.632347	23667	26981	141.2	211
EOG091G0GA7	Complete	NODE_92_length_71388_cov_17.143737	33949	34807	177.4	166
EOG091G0GA8	Complete	NODE_1410_length_13752_cov_16.562121	10425	11461	172.3	204
EOG091G0GBB	Complete	NODE_2427_length_7017_cov_16.647262	610	3306	123.8	137
EOG091G0GD0	Complete	NODE_242_length_47767_cov_14.943363	36010	38451	55.8	208
EOG091G0GDF	Complete	NODE_56_length_86815_cov_15.823768	30910	36069	392.9	333
EOG091G0GI9	Missing
EOG091G0GIC	Complete	NODE_3585_length_3786_cov_13.547048	558	2987	188	197
EOG091G0GKH	Complete	NODE_1_length_287575_cov_16.826959	134845	135498	148.9	150
EOG091G0GKX	Complete	NODE_251_length_47110_cov_20.460591	37096	40253	134.7	219
EOG091G0GMC	Complete	NODE_4103_length_3031_cov_19.583615	1260	2926	296.9	196
EOG091G0GN7	Complete	NODE_3761_length_3524_cov_14.965477	790	1905	430.7	313
EOG091G0GOU	Complete	NODE_2_length_266824_cov_16.504336	263749	265520	301.8	218
EOG091G0GQO	Complete	NODE_1683_length_11318_cov_14.799306	1	5123	190.1	261
EOG091G0GUK	Missing
EOG091G0GVZ	Complete	NODE_173_length_55469_cov_15.978300	25048	26529	352.2	253
EOG091G0GWF	Complete	NODE_368_length_38294_cov_15.951854	28444	33055	489.5	281
EOG091G0GWO	Complete	NODE_939_length_20120_cov_18.014369	15862	19042	246.9	215
EOG091G0GY1	Complete	NODE_83_length_73954_cov_16.586163	68557	69605	289.5	273
EOG091G0GZ4	Complete	NODE_290_length_43626_cov_15.603894	8619	10858	35.3	348
EOG091G0H07	Complete	NODE_497_length_31757_cov_15.696496	8216	9205	194.7	189
EOG091G0H0S	Complete	NODE_179_length_54751_cov_16.439075	4542	8280	126.3	228
EOG091G0H14	Complete	NODE_293_length_43306_cov_16.300585	34153	39601	166.6	162
EOG091G0H3D	Fragmented	NODE_49_length_91642_cov_18.116431	35632	40948	251.2	211
EOG091G0H3U	Complete	NODE_186_length_54165_cov_16.763903	6763	13069	362.5	494
EOG091G0H5Q	Fragmented	NODE_2265_length_7847_cov_15.897812	6432	7516	84	113
EOG091G0H62	Complete	NODE_727_length_24887_cov_18.832124	2446	9355	254.5	209
EOG091G0H64	Complete	NODE_195_length_53249_cov_16.523452	47920	52947	254.6	280
EOG091G0H6A	Complete	NODE_3379_length_4197_cov_14.322816	268	3568	276.4	152
EOG091G0H6J	Missing
EOG091G0H8F	Complete	NODE_741_length_24625_cov_16.544444	1330	2325	350	304
EOG091G0HAI	Complete	NODE_1179_length_16528_cov_17.294389	3805	7335	371.6	190
EOG091G0HAT	Complete	NODE_1703_length_11212_cov_16.453435	1	6865	218.9	258
EOG091G0HBC	Complete	NODE_589_length_28482_cov_16.125189	24801	28482	163.8	193
EOG091G0HC5	Complete	NODE_460_length_33655_cov_15.893561	8303	14797	169.5	155
EOG091G0HDF	Fragmented	NODE_271_length_45227_cov_16.063477	41775	44854	96.2	142
EOG091G0HJH	Complete	NODE_148_length_59147_cov_16.256188	40970	45814	379.5	241
EOG091G0HML	Complete	NODE_47_length_92711_cov_16.515513	75301	83483	156.6	408
EOG091G0HMT	Complete	NODE_366_length_38387_cov_16.267815	3135	8532	80.3	95
EOG091G0HOK	Complete	NODE_241_length_47842_cov_16.373956	11028	17496	248.8	213
EOG091G0HP9	Complete	NODE_76_length_76577_cov_15.360157	24297	27661	153.5	198
EOG091G0HQ3	Fragmented	NODE_215_length_49967_cov_15.595891	44096	47650	90.1	101
EOG091G0HS4	Complete	NODE_2774_length_5701_cov_16.086060	2600	5102	122	161
EOG091G0HS8	Complete	NODE_237_length_48160_cov_16.662355	12946	19401	204	206
EOG091G0HSB	Complete	NODE_8_length_149592_cov_16.194857	105614	109503	285.5	207
EOG091G0HT4	Complete	NODE_919_length_20510_cov_15.251896	1620	3224	197.7	259
EOG091G0HTU	Complete	NODE_281_length_44272_cov_15.752121	20280	21889	365.4	230
EOG091G0HXI	Complete	NODE_1665_length_11466_cov_14.972078	3588	10365	301	321
EOG091G0HXJ	Fragmented	NODE_2202_length_8082_cov_15.912804	601	1370	146.7	173
EOG091G0HYF	Complete	NODE_94_length_70043_cov_15.638996	13798	22085	324.8	201
EOG091G0HZK	Complete	NODE_132_length_61735_cov_15.991420	22003	24400	311.8	309
EOG091G0I1O	Missing
EOG091G0I2X	Complete	NODE_571_length_29332_cov_16.314476	22313	29112	221.4	222
EOG091G0I2Z	Complete	NODE_2406_length_7126_cov_16.550858	192	1197	191.5	209
EOG091G0I5H	Missing
EOG091G0I7M	Complete	NODE_93_length_71339_cov_15.903399	29387	32360	96.8	210
EOG091G0I85	Complete	NODE_1838_length_10316_cov_15.786014	4086	8915	183.1	203
EOG091G0I8J	Complete	NODE_446_length_34086_cov_15.737511	22850	28494	218.3	210
EOG091G0ID9	Complete	NODE_733_length_24770_cov_16.746163	9415	12979	327.1	279
EOG091G0IDE	Missing
EOG091G0IDG	Complete	NODE_540_length_30272_cov_16.753370	6916	10189	444.7	238
EOG091G0IDP	Complete	NODE_2786_length_5674_cov_15.610863	3126	5571	311.8	170
EOG091G0IDS	Missing
EOG091G0IF3	Complete	NODE_27_length_107405_cov_16.205305	45170	50929	119.6	110
EOG091G0IGG	Complete	NODE_230_length_48693_cov_16.363461	12799	13672	356.3	210
EOG091G0IHL	Complete	NODE_6388_length_1120_cov_13.330777	1	532	84.5	122
EOG091G0II3	Complete	NODE_487_length_32594_cov_15.756312	25738	30422	232.1	180
EOG091G0ILG	Complete	NODE_72_length_78006_cov_16.515713	40941	42881	188.9	172
EOG091G0ILS	Complete	NODE_786_length_23441_cov_23.658920	15564	18471	299	308
EOG091G0IMB	Complete	NODE_258_length_46492_cov_16.203447	43684	44697	71.3	299
EOG091G0IMD	Complete	NODE_1591_length_12023_cov_15.455550	4097	8693	214.3	160
EOG091G0IMI	Missing
EOG091G0IQ7	Complete	NODE_148_length_59147_cov_16.256188	54306	57680	319.4	200
EOG091G0IQD	Complete	NODE_1934_length_9694_cov_15.669647	2313	3450	343.9	265
EOG091G0IRO	Complete	NODE_2579_length_6316_cov_16.129027	320	2975	195.3	201
EOG091G0IS6	Fragmented	NODE_232_length_48379_cov_20.528819	10985	13785	135	147
EOG091G0ITS	Complete	NODE_331_length_40928_cov_16.376980	31829	38556	362.2	256
EOG091G0IUT	Complete	NODE_12_length_135926_cov_16.317293	93046	96437	188.6	110
EOG091G0IVB	Complete	NODE_832_length_22474_cov_18.190561	6211	13597	218.4	151
EOG091G0IWR	Complete	NODE_203_length_51863_cov_19.141892	8521	9423	153.2	198
EOG091G0IX8	Complete	NODE_284_length_43753_cov_15.886711	5905	8990	194.3	193
EOG091G0IXA	Complete	NODE_78_length_76043_cov_15.819406	40377	50781	103.8	202
EOG091G0IXT	Complete	NODE_1092_length_17880_cov_18.549739	8074	11455	204.9	205
EOG091G0IXY	Complete	NODE_1094_length_17799_cov_16.280217	6926	7827	102	190
EOG091G0IYB	Complete	NODE_3158_length_4704_cov_17.423384	289	2705	859	651
EOG091G0IZD	Complete	NODE_2_length_266824_cov_16.504336	136268	144523	111.3	133
EOG091G0IZX	Complete	NODE_804_length_22976_cov_16.051531	16836	19434	372.4	199
EOG091G0J09	Complete	NODE_19_length_123657_cov_16.263036	115976	120675	259.6	217
EOG091G0J14	Complete	NODE_25_length_112146_cov_16.533876	59777	66104	203	133
EOG091G0J2W	Complete	NODE_990_length_19298_cov_17.961709	16453	17586	86.8	204
EOG091G0J56	Complete	NODE_64_length_82454_cov_15.636986	7457	16516	176.6	228
EOG091G0J61	Complete	NODE_1400_length_13832_cov_14.771719	8640	9630	118.5	110
EOG091G0J69	Missing
EOG091G0J7A	Complete	NODE_1924_length_9742_cov_16.438179	185	1965	43.4	239
EOG091G0J98	Complete	NODE_5_length_189621_cov_16.356630	179272	181686	284.1	277
EOG091G0JBM	Missing
EOG091G0JBZ	Complete	NODE_4_length_203543_cov_16.217982	168329	169598	246.4	188
EOG091G0JC7	Complete	NODE_460_length_33655_cov_15.893561	8303	10934	101.5	167
EOG091G0JEC	Complete	NODE_886_length_21097_cov_15.664177	15266	16487	198.6	121
EOG091G0JGU	Complete	NODE_788_length_23412_cov_15.918449	2774	3733	152.3	162
EOG091G0JHN	Complete	NODE_132_length_61735_cov_15.991420	10469	11328	220.6	162
EOG091G0JHQ	Complete	NODE_979_length_19532_cov_15.560062	6085	8913	258.3	207
EOG091G0JI0	Complete	NODE_54_length_88861_cov_16.577379	48932	53577	288.2	195
EOG091G0JI1	Complete	NODE_341_length_40393_cov_15.564416	4310	7008	234.9	130
EOG091G0JIA	Complete	NODE_327_length_41091_cov_16.001731	21378	26895	111.5	194
EOG091G0JMY	Complete	NODE_22_length_116064_cov_18.339590	71939	75096	155.3	187
EOG091G0JTG	Complete	NODE_1918_length_9773_cov_16.136345	1686	7715	141	178
EOG091G0JTR	Missing
EOG091G0JU7	Fragmented	NODE_90_length_72014_cov_16.368600	1	1340	98.9	112
EOG091G0JUY	Complete	NODE_492_length_32116_cov_15.883767	867	3474	317.4	185
EOG091G0JWC	Complete	NODE_291_length_43546_cov_16.354344	29112	38696	195.5	168
EOG091G0JWK	Complete	NODE_1806_length_10495_cov_15.559896	2344	2985	55.9	113
EOG091G0JYQ	Complete	NODE_162_length_56935_cov_17.683475	14871	17540	277.4	160
EOG091G0JZV	Complete	NODE_3369_length_4213_cov_15.239845	955	1776	111.9	186
EOG091G0K0D	Complete	NODE_833_length_22452_cov_17.056045	20339	21120	99.9	151
EOG091G0K0H	Fragmented	NODE_795_length_23271_cov_16.376261	1	1644	46.9	68
EOG091G0K1G	Complete	NODE_17_length_126583_cov_17.363540	103973	107709	415	234
EOG091G0K1H	Complete	NODE_1072_length_18146_cov_15.999225	8431	11414	71.4	88
EOG091G0K1Z	Complete	NODE_1984_length_9336_cov_15.931850	1	6682	163	312
EOG091G0K2R	Complete	NODE_467_length_33503_cov_17.359451	26802	32601	243.7	247
EOG091G0K6O	Complete	NODE_75_length_76933_cov_62.731368	52728	57667	176.9	128
EOG091G0K82	Complete	NODE_1072_length_18146_cov_15.999225	5523	11002	247.4	239
EOG091G0K92	Complete	NODE_3671_length_3654_cov_15.472463	991	3034	114.3	145
EOG091G0K95	Complete	NODE_459_length_33672_cov_15.166245	864	5860	199.7	242
EOG091G0K98	Complete	NODE_700_length_25402_cov_16.442922	12683	20246	247.1	275
EOG091G0K9M	Complete	NODE_694_length_25493_cov_14.910726	11118	15504	243.2	181
EOG091G0KC3	Complete	NODE_2820_length_5598_cov_14.922297	3665	5182	159.9	279
EOG091G0KEQ	Complete	NODE_395_length_36526_cov_16.378419	21839	29653	199.4	177
EOG091G0KGO	Complete	NODE_101_length_68238_cov_16.181057	11693	17321	238.4	181
EOG091G0KGX	Complete	NODE_14_length_134743_cov_15.909250	107964	113928	193.1	223
EOG091G0KHF	Complete	NODE_347_length_39840_cov_15.710661	20244	21203	283.6	236
EOG091G0KJA	Complete	NODE_428_length_34875_cov_17.517415	25785	29312	176.6	235
EOG091G0KM6	Complete	NODE_73_length_77707_cov_8.292181	66214	72153	228.9	160
EOG091G0KNT	Complete	NODE_579_length_28909_cov_16.127844	3648	10701	186.7	165
EOG091G0KPB	Complete	NODE_110_length_66776_cov_17.934677	10748	17646	123.7	176
EOG091G0KR3	Complete	NODE_86_length_73279_cov_17.632223	7726	9282	211.2	146
EOG091G0KRB	Complete	NODE_132_length_61735_cov_15.991420	56260	57292	225.3	150
EOG091G0KRZ	Complete	NODE_3513_length_3924_cov_16.110216	1	685	270.4	134
EOG091G0KS8	Fragmented	NODE_3086_length_4879_cov_17.223449	347	2747	91.6	109
EOG091G0KSQ	Complete	NODE_2_length_266824_cov_16.504336	62334	70245	396.3	330
EOG091G0KSX	Complete	NODE_51_length_89397_cov_16.293115	50241	51335	110.7	171
EOG091G0KUR	Missing
EOG091G0KVW	Complete	NODE_1409_length_13752_cov_16.620256	9717	13568	269.6	158
EOG091G0L2T	Complete	NODE_299_length_43148_cov_16.314597	10025	10816	86.6	94
EOG091G0L3L	Complete	NODE_62_length_83128_cov_15.261526	47611	52168	147	146
EOG091G0L4M	Complete	NODE_840_length_22328_cov_19.224170	2517	8473	174.6	182
EOG091G0L4Z	Complete	NODE_24_length_112355_cov_16.099681	66095	68619	106.2	223
EOG091G0L5D	Complete	NODE_271_length_45227_cov_16.063477	977	11141	283.1	162
EOG091G0L5H	Complete	NODE_304_length_42586_cov_16.133760	25738	33741	94.4	126
EOG091G0L5I	Complete	NODE_1108_length_17531_cov_15.858600	10679	11731	287.2	162
EOG091G0L5X	Complete	NODE_1136_length_16970_cov_15.979577	3467	9561	173.7	135
EOG091G0L5Z	Complete	NODE_25_length_112146_cov_16.533876	12230	19659	290	180
EOG091G0L66	Complete	NODE_1208_length_16089_cov_15.870035	4421	14622	65.8	187
EOG091G0L84	Complete	NODE_682_length_25725_cov_17.087336	1	2335	264.1	221
EOG091G0LAR	Complete	NODE_449_length_34032_cov_15.787719	14107	17273	224.3	158
EOG091G0LB8	Complete	NODE_120_length_64592_cov_16.691374	54982	61391	140.5	154
EOG091G0LBN	Fragmented	NODE_4_length_203543_cov_16.217982	76161	76665	103.9	101
EOG091G0LCK	Complete	NODE_272_length_45176_cov_14.847824	13586	14320	61.4	67
EOG091G0LCT	Complete	NODE_2_length_266824_cov_16.504336	64027	71263	203.3	176
EOG091G0LFF	Complete	NODE_1359_length_14298_cov_15.237325	3853	7604	275.2	177
EOG091G0LIN	Complete	NODE_5_length_189621_cov_16.356630	125234	130658	297.2	200
EOG091G0LKE	Complete	NODE_2380_length_7254_cov_13.357810	2835	3581	152.1	174
EOG091G0LMQ	Complete	NODE_132_length_61735_cov_15.991420	48411	54875	137.3	141
EOG091G0LMX	Complete	NODE_1031_length_18563_cov_15.565563	469	7686	172.8	165
EOG091G0LMY	Complete	NODE_1652_length_11534_cov_15.164179	6804	10014	78	160
EOG091G0LO1	Complete	NODE_5_length_189621_cov_16.356630	184609	189080	225	182
EOG091G0LP5	Missing
EOG091G0LPW	Complete	NODE_205_length_51803_cov_15.851042	1551	2291	81.1	181
EOG091G0LRI	Complete	NODE_1831_length_10349_cov_19.992601	688	2918	224.2	175
EOG091G0LS0	Complete	NODE_339_length_40565_cov_15.828221	18369	22824	304.3	193
EOG091G0LT0	Complete	NODE_326_length_41159_cov_16.245850	13215	14369	243.5	182
EOG091G0LT1	Complete	NODE_310_length_42028_cov_15.205931	10857	14709	135.7	103
EOG091G0LT7	Complete	NODE_1084_length_17948_cov_15.754966	6046	6741	136.3	198
EOG091G0LTE	Complete	NODE_1242_length_15717_cov_18.734335	14245	14973	85.1	153
EOG091G0LVQ	Complete	NODE_268_length_45703_cov_16.261496	28775	34432	183.8	166
EOG091G0LZ0	Complete	NODE_1648_length_11586_cov_14.240681	1585	7895	190.2	144
EOG091G0M04	Complete	NODE_802_length_22994_cov_16.138020	14431	16177	172.1	164
EOG091G0M09	Complete	NODE_509_length_31381_cov_15.963359	20997	21953	28.3	127
EOG091G0M0J	Fragmented	NODE_292_length_43513_cov_15.548140	1190	4233	57.5	55
EOG091G0M0S	Complete	NODE_7226_length_818_cov_9.958165	21	659	146.9	125
EOG091G0M0T	Complete	NODE_2_length_266824_cov_16.504336	259819	265465	268.8	160
EOG091G0M12	Complete	NODE_12_length_135926_cov_16.317293	79070	82846	127.9	111
EOG091G0M22	Complete	NODE_1404_length_13772_cov_19.831471	1	7035	70.3	117
EOG091G0M24	Complete	NODE_741_length_24625_cov_16.544444	16661	20302	55.5	112
EOG091G0M3C	Complete	NODE_3100_length_4839_cov_15.047249	56	4305	203.2	166
EOG091G0M4K	Complete	NODE_1738_length_10983_cov_20.336145	5961	7865	128.5	203
EOG091G0M4Q	Missing
EOG091G0M8S	Complete	NODE_620_length_27325_cov_16.774883	8123	9410	122	165
EOG091G0MB2	Complete	NODE_190_length_53794_cov_17.099149	44859	50102	215.8	134
EOG091G0MBG	Complete	NODE_1673_length_11430_cov_14.448075	3791	9600	190.2	214
EOG091G0MBX	Missing
EOG091G0MCM	Complete	NODE_91_length_71719_cov_16.277547	29363	30158	117.2	101
EOG091G0MCZ	Missing
EOG091G0MDD	Complete	NODE_263_length_46108_cov_15.753297	10136	12926	269.9	196
EOG091G0MDG	Complete	NODE_2000_length_9278_cov_17.145528	2772	5515	169.4	134
EOG091G0MDT	Complete	NODE_255_length_46784_cov_16.153317	8926	15918	261.9	173
EOG091G0MF6	Complete	NODE_388_length_37001_cov_16.010616	24375	25928	266.2	149
EOG091G0MG7	Complete	NODE_132_length_61735_cov_15.991420	6370	6996	39.9	90
EOG091G0MHM	Complete	NODE_6308_length_1158_cov_13.636448	488	1049	93.4	113
EOG091G0MI7	Complete	NODE_486_length_32741_cov_14.809178	27807	30190	180.2	245
EOG091G0MJA	Complete	NODE_2975_length_5176_cov_15.645421	2463	4434	126.8	246
EOG091G0MKY	Complete	NODE_2679_length_5987_cov_17.336379	1638	2935	292.7	185
EOG091G0MLD	Complete	NODE_1285_length_15168_cov_15.210788	7281	14424	77.8	144
EOG091G0MLX	Complete	NODE_841_length_22305_cov_15.614900	6899	10302	247.4	168
EOG091G0MMY	Complete	NODE_1913_length_9799_cov_56.292121	252	6207	125.5	130
EOG091G0MP6	Complete	NODE_337_length_40600_cov_16.274560	5495	7622	249.6	140
EOG091G0MRS	Complete	NODE_637_length_26961_cov_14.634690	11765	15048	207.4	155
EOG091G0MS7	Missing
EOG091G0MSB	Complete	NODE_1146_length_16862_cov_21.053738	14481	16477	448.3	268
EOG091G0MSR	Complete	NODE_235_length_48236_cov_16.154343	38312	45060	112.9	169
EOG091G0MUD	Complete	NODE_137_length_61371_cov_16.252896	12963	13535	247.7	164
EOG091G0MVL	Complete	NODE_188_length_54058_cov_16.755340	3512	7705	261.8	167
EOG091G0MVR	Complete	NODE_21_length_116369_cov_16.225011	51609	58720	148.1	225
EOG091G0MY0	Complete	NODE_3142_length_4742_cov_12.014577	2327	4275	226.4	181
EOG091G0MY8	Complete	NODE_2717_length_5869_cov_17.793854	1	2201	117.8	179
EOG091G0MZC	Complete	NODE_547_length_30003_cov_16.430395	17893	26924	144.8	142
EOG091G0N0A	Complete	NODE_33_length_102251_cov_16.943606	37901	43566	155.3	88
EOG091G0N0R	Complete	NODE_1198_length_16224_cov_14.735059	13420	16070	297.6	209
EOG091G0N0U	Complete	NODE_53_length_89191_cov_16.605797	67886	69338	219.1	244
EOG091G0N2F	Complete	NODE_134_length_61522_cov_16.321149	28968	31413	149.9	119
EOG091G0N9D	Complete	NODE_2781_length_5694_cov_15.195478	3919	4905	154.8	185
EOG091G0N9Z	Complete	NODE_294_length_43265_cov_15.930976	37516	42334	102.7	104
EOG091G0NH9	Missing
EOG091G0NIU	Duplicated	NODE_554_length_29889_cov_16.409466	21260	24424	141.8	101
EOG091G0NIU	Duplicated	NODE_554_length_29889_cov_16.409466	8832	11019	125.5	100
EOG091G0NIY	Complete	NODE_25_length_112146_cov_16.533876	69101	71144	218	156
EOG091G0NK3	Complete	NODE_753_length_24392_cov_14.737405	13684	18694	244.4	160
EOG091G0NKD	Complete	NODE_1661_length_11487_cov_12.836109	8666	9403	206.3	191
EOG091G0NM1	Complete	NODE_1438_length_13460_cov_16.060450	5575	7703	90.6	159
EOG091G0NMJ	Complete	NODE_2407_length_7119_cov_12.879864	2472	3492	246.2	174
EOG091G0NNO	Complete	NODE_5_length_189621_cov_16.356630	182535	188130	299	296
EOG091G0NOA	Complete	NODE_92_length_71388_cov_17.143737	33014	33787	133.2	184
EOG091G0NP6	Missing
EOG091G0NP7	Complete	NODE_1435_length_13495_cov_16.233865	317	5691	65.3	105
EOG091G0NQW	Complete	NODE_1785_length_10651_cov_17.010403	7351	10417	365	319
EOG091G0NRN	Missing
EOG091G0NTO	Complete	NODE_763_length_24210_cov_15.463556	286	1464	190.3	155
EOG091G0NTZ	Missing
EOG091G0NVA	Complete	NODE_1665_length_11466_cov_14.972078	377	3695	251	155
EOG091G0O40	Complete	NODE_4976_length_2059_cov_17.075681	940	1794	97.2	135
EOG091G0O4W	Missing
EOG091G0O5A	Complete	NODE_1198_length_16224_cov_14.735059	4773	10255	69.7	112
EOG091G0O6E	Complete	NODE_64_length_82454_cov_15.636986	10725	20174	255.3	173
EOG091G0O7O	Complete	NODE_2057_length_8824_cov_18.934720	2729	8304	79.9	156
EOG091G0O97	Complete	NODE_572_length_29280_cov_16.721022	13274	20081	72.4	264
EOG091G0O9D	Complete	NODE_1250_length_15597_cov_16.298325	4808	10027	205	145
EOG091G0OFC	Complete	NODE_949_length_20000_cov_15.985394	494	4652	124.2	164
EOG091G0OHF	Complete	NODE_540_length_30272_cov_16.753370	12421	24098	837.6	642
EOG091G0OI8	Complete	NODE_72_length_78006_cov_16.515713	33614	36288	287.6	157
EOG091G0OM4	Complete	NODE_8_length_149592_cov_16.194857	138464	143829	171.6	122
EOG091G0ONT	Complete	NODE_788_length_23412_cov_15.918449	9988	14529	237.1	181
EOG091G0OPI	Complete	NODE_60_length_85624_cov_16.587957	48174	48797	116.2	128
EOG091G0OTI	Complete	NODE_7206_length_823_cov_13.434316	43	513	157.5	112
EOG091G0OUM	Complete	NODE_939_length_20120_cov_18.014369	11918	17644	196.7	143
EOG091G0OWC	Complete	NODE_669_length_26032_cov_18.198151	1199	3567	58.9	153
EOG091G0OWI	Complete	NODE_38_length_98475_cov_16.230858	49911	52631	150.3	140
EOG091G0OY0	Complete	NODE_116_length_65370_cov_17.104559	55362	55978	103	133
EOG091G0P4K	Complete	NODE_72_length_78006_cov_16.515713	54062	60086	101.8	210
EOG091G0P5H	Complete	NODE_659_length_26528_cov_16.539337	8678	13710	118.4	128
EOG091G0P5N	Complete	NODE_1112_length_17437_cov_16.038249	13740	16554	171.1	134
EOG091G0P9B	Complete	NODE_199_length_52657_cov_16.459072	7434	10088	133.9	131
EOG091G0PAG	Complete	NODE_174_length_55438_cov_18.566843	36792	37236	163.5	95
EOG091G0PD3	Complete	NODE_2207_length_8047_cov_15.839900	2500	7106	122.7	103
EOG091G0PEI	Complete	NODE_2718_length_5867_cov_14.752504	19	4971	251.7	126
EOG091G0PGM	Complete	NODE_238_length_48088_cov_16.164858	40007	40507	141.8	130
EOG091G0PHL	Duplicated	NODE_1381_length_14076_cov_15.264233	6897	7744	221.4	149
EOG091G0PHL	Duplicated	NODE_1381_length_14076_cov_15.264233	7804	10414	232.1	148
EOG091G0PIU	Complete	NODE_570_length_29437_cov_17.933277	1273	1818	169.6	156
EOG091G0PL0	Complete	NODE_538_length_30279_cov_15.903847	10859	17773	222.1	228
EOG091G0PNO	Complete	NODE_1063_length_18242_cov_15.806386	9906	10532	166.1	146
EOG091G0PNP	Complete	NODE_327_length_41091_cov_16.001731	20474	21367	103.3	156
EOG091G0PUZ	Complete	NODE_1672_length_11433_cov_18.431314	6615	10491	292.3	160
EOG091G0PVT	Complete	NODE_2296_length_7675_cov_19.986839	6118	7459	122.3	125
EOG091G0PXB	Complete	NODE_481_length_32898_cov_17.460437	31330	32139	293.6	184
EOG091G0Q02	Complete	NODE_266_length_45786_cov_18.019996	16628	25239	127	192
EOG091G0Q05	Missing
EOG091G0Q1X	Complete	NODE_31_length_102665_cov_16.879606	98292	99051	151.8	97
EOG091G0Q27	Complete	NODE_519_length_30821_cov_16.385604	9925	17155	169	172
EOG091G0Q58	Complete	NODE_696_length_25431_cov_15.362744	840	2925	222.9	173
EOG091G0Q7M	Complete	NODE_14_length_134743_cov_15.909250	130783	133552	119.7	145
EOG091G0QBN	Complete	NODE_692_length_25525_cov_16.386081	22885	23346	96.3	80
EOG091G0QCX	Complete	NODE_85_length_73765_cov_19.378298	50678	55542	137.6	140
EOG091G0QE1	Missing
EOG091G0QEQ	Complete	NODE_4725_length_2278_cov_15.310768	1	1437	128	210
EOG091G0QGZ	Complete	NODE_118_length_64911_cov_15.605824	30075	30796	218.8	123
EOG091G0QIP	Fragmented	NODE_3403_length_4146_cov_17.486360	3124	3489	84.4	78
EOG091G0QJA	Complete	NODE_878_length_21349_cov_15.727153	6363	12249	147.6	121
EOG091G0QKK	Complete	NODE_122_length_63232_cov_15.515953	9363	11403	226	150
EOG091G0QNR	Complete	NODE_174_length_55438_cov_18.566843	50286	55199	122	153
EOG091G0QNW	Complete	NODE_300_length_43084_cov_15.864975	33485	38350	76.7	90
EOG091G0QPG	Complete	NODE_82_length_74495_cov_16.132737	21997	27046	240.4	151
EOG091G0QRW	Fragmented	NODE_89_length_72645_cov_16.011713	26238	31558	161.8	93
EOG091G0QS4	Fragmented	NODE_891_length_21009_cov_20.294000	10149	10598	108.6	89
EOG091G0QS6	Complete	NODE_803_length_22979_cov_16.355733	13	940	86.2	87
EOG091G0QUH	Complete	NODE_214_length_50054_cov_21.724493	14888	20462	118.2	124
EOG091G0QW9	Complete	NODE_425_length_35023_cov_16.643479	6877	7794	231.5	190
EOG091G0QZ2	Complete	NODE_98_length_68918_cov_16.700527	29523	32549	134	100
EOG091G0R04	Complete	NODE_2143_length_8384_cov_15.630191	928	3505	236.1	166
EOG091G0R0A	Missing
EOG091G0R21	Complete	NODE_1129_length_17085_cov_16.577434	8827	10762	140.3	140
EOG091G0R3S	Complete	NODE_624_length_27178_cov_16.304491	891	1841	267.2	241
EOG091G0R6Z	Complete	NODE_281_length_44272_cov_15.752121	21793	24476	273.7	172
EOG091G0R9X	Complete	NODE_640_length_26893_cov_14.823538	20602	21322	148.2	139
EOG091G0RA2	Complete	NODE_620_length_27325_cov_16.774883	472	1187	231.4	117
EOG091G0RCI	Complete	NODE_28_length_106435_cov_16.020901	43111	50805	147.2	155
EOG091G0RHX	Complete	NODE_611_length_27516_cov_20.406101	7235	11607	104.6	88
EOG091G0RI9	Complete	NODE_378_length_37654_cov_15.714453	27555	28871	140.8	149
EOG091G0RKU	Missing
EOG091G0RM8	Missing
EOG091G0RPE	Complete	NODE_1428_length_13526_cov_18.791211	7565	12472	144.3	108
EOG091G0RR3	Complete	NODE_238_length_48088_cov_16.164858	35285	35985	146.1	169
EOG091G0RRA	Complete	NODE_1137_length_16970_cov_15.104067	371	1750	117.3	135
EOG091G0RRE	Missing
EOG091G0RRN	Complete	NODE_419_length_35208_cov_16.506647	16343	18671	151.5	129
EOG091G0RRT	Missing
EOG091G0RT1	Complete	NODE_2513_length_6592_cov_15.068457	1	4145	300.1	175
EOG091G0RTI	Complete	NODE_18_length_125601_cov_16.442131	121136	122390	151.2	184
EOG091G0RTZ	Complete	NODE_2741_length_5778_cov_16.179793	1536	3625	175.4	83
EOG091G0RVD	Complete	NODE_512_length_31243_cov_15.970064	15920	16654	152.6	122
EOG091G0RWI	Missing
EOG091G0RWW	Complete	NODE_2380_length_7254_cov_13.357810	1966	6774	114.5	112
EOG091G0S0I	Missing
EOG091G0S2R	Fragmented	NODE_563_length_29629_cov_19.088420	4016	5955	64.3	107
EOG091G0S5L	Complete	NODE_111_length_66383_cov_26.394610	5270	6794	599.4	412
EOG091G0S8Y	Complete	NODE_805_length_22963_cov_14.808573	9823	10659	185.7	127
EOG091G0SAU	Complete	NODE_3123_length_4797_cov_16.406780	642	3525	78	127
EOG091G0SB2	Complete	NODE_1232_length_15785_cov_16.948880	5446	6126	202.7	153
EOG091G0SBR	Complete	NODE_3923_length_3291_cov_14.500622	504	2791	156.4	136
EOG091G0SCV	Complete	NODE_418_length_35312_cov_16.156804	8128	8929	55.9	55
EOG091G0SGH	Complete	NODE_36_length_99495_cov_16.297773	17553	27209	151.4	126
EOG091G0SGT	Complete	NODE_487_length_32594_cov_15.756312	14357	14830	51.4	88
EOG091G0SM9	Complete	NODE_191_length_53672_cov_16.160015	32409	33109	133.2	128
EOG091G0SNM	Complete	NODE_5054_length_1984_cov_13.677504	404	1130	215.8	139
EOG091G0SOZ	Missing
EOG091G0SQV	Missing
EOG091G0SRJ	Missing
EOG091G0SRZ	Complete	NODE_1994_length_9319_cov_10.750812	3918	5125	186	126
EOG091G0SU6	Complete	NODE_331_length_40928_cov_16.376980	33209	35901	235.5	211
EOG091G0SV1	Complete	NODE_980_length_19531_cov_16.092989	4139	9366	197.6	127
EOG091G0T3D	Missing
EOG091G0T3X	Missing
EOG091G0T5O	Missing
EOG091G0T79	Complete	NODE_233_length_48347_cov_15.406236	35132	36212	113.1	146
EOG091G0TA6	Complete	NODE_1330_length_14666_cov_16.997190	5961	9158	149.9	172
EOG091G0TAC	Missing
EOG091G0TAU	Complete	NODE_1205_length_16122_cov_15.658274	941	7509	220.1	329
EOG091G0TCJ	Fragmented	NODE_31_length_102665_cov_16.879606	44259	52712	120	98
EOG091G0TKH	Complete	NODE_352_length_39539_cov_16.280650	8107	15214	97.3	84
EOG091G0TM2	Complete	NODE_886_length_21097_cov_15.664177	9674	12841	100.8	75
EOG091G0TN4	Complete	NODE_5283_length_1783_cov_17.172333	448	1783	109.2	78
EOG091G0TNU	Complete	NODE_78_length_76043_cov_15.819406	32370	33082	178.5	101
EOG091G0TQF	Complete	NODE_2439_length_6942_cov_15.949308	3156	6645	207.4	125
EOG091G0TRW	Complete	NODE_200_length_52439_cov_16.378213	36796	40105	128.6	118
EOG091G0TSE	Missing
EOG091G0TVG	Complete	NODE_1139_length_16960_cov_15.704436	1996	2745	116.9	103
EOG091G0TWR	Complete	NODE_887_length_21059_cov_16.110333	19753	20741	155.2	83
EOG091G0TZ2	Complete	NODE_1569_length_12174_cov_16.566835	1839	4705	86.9	112
EOG091G0TZU	Complete	NODE_1054_length_18313_cov_15.931125	15592	16154	155.3	128
EOG091G0TZX	Complete	NODE_401_length_36295_cov_16.324176	1563	6885	239.8	134
EOG091G0U2U	Complete	NODE_1013_length_18872_cov_15.931471	11378	15284	174.4	136
EOG091G0U3W	Complete	NODE_984_length_19443_cov_16.288185	16534	18721	117.7	143
EOG091G0U4B	Complete	NODE_22_length_116064_cov_18.339590	75094	75804	89.4	150
EOG091G0U75	Complete	NODE_630_length_27098_cov_17.900078	9315	22325	259.4	182
EOG091G0UB5	Complete	NODE_2150_length_8332_cov_15.342580	6124	7230	179.2	105
EOG091G0UE6	Missing
EOG091G0UKA	Complete	NODE_3062_length_4945_cov_16.911873	2817	4602	237.4	122
EOG091G0UKP	Complete	NODE_1681_length_11374_cov_15.409224	5089	10668	184.4	119
EOG091G0ULR	Complete	NODE_3179_length_4672_cov_18.423504	846	4601	190.6	173
EOG091G0UOM	Complete	NODE_335_length_40804_cov_24.031478	31236	34005	106.7	114
EOG091G0UQ0	Complete	NODE_76_length_76577_cov_15.360157	66633	70583	67.1	80
EOG091G0UQZ	Complete	NODE_252_length_47004_cov_15.226138	13192	18676	190.8	125
EOG091G0UTL	Complete	NODE_1317_length_14830_cov_14.869721	2542	5458	76.9	200
EOG091G0UUT	Fragmented	NODE_73_length_77707_cov_8.292181	23691	25058	75.7	106
EOG091G0UXY	Complete	NODE_519_length_30821_cov_16.385604	19073	19782	127.4	153
EOG091G0UYL	Complete	NODE_1622_length_11818_cov_16.782301	8224	9058	195	119
EOG091G0UZ0	Complete	NODE_184_length_54434_cov_17.902368	12929	14411	48.2	85
EOG091G0V3C	Missing
EOG091G0VGJ	Complete	NODE_530_length_30580_cov_15.814313	2613	4495	144.5	94
EOG091G0VIF	Complete	NODE_597_length_28169_cov_16.112025	2524	7076	173.7	128
EOG091G0VMU	Missing
EOG091G0VNB	Complete	NODE_312_length_41907_cov_15.860363	14883	17222	183.1	95
EOG091G0VQK	Complete	NODE_811_length_22781_cov_16.220049	14585	21539	147.3	316
EOG091G0VSN	Complete	NODE_549_length_29947_cov_15.576599	6253	7254	111.6	109
EOG091G0VSZ	Complete	NODE_114_length_65619_cov_16.065347	53018	55171	121.7	114
EOG091G0VTN	Complete	NODE_59_length_86002_cov_17.997300	64085	66456	151.8	114
EOG091G0VVZ	Complete	NODE_208_length_51384_cov_16.095348	24117	31273	162.1	209
EOG091G0VWO	Complete	NODE_79_length_75724_cov_15.922720	42937	49660	135.2	96
EOG091G0VZF	Complete	NODE_503_length_31576_cov_18.489857	7382	8542	161.9	96
EOG091G0W0U	Complete	NODE_549_length_29947_cov_15.576599	12719	16116	81.9	71
EOG091G0W1S	Complete	NODE_741_length_24625_cov_16.544444	21087	23651	193	112
EOG091G0W26	Complete	NODE_2870_length_5460_cov_15.089355	3875	5203	177.3	99
EOG091G0W2D	Complete	NODE_266_length_45786_cov_18.019996	22152	23810	124.8	96
EOG091G0W5M	Complete	NODE_66_length_81390_cov_16.478595	4037	10175	193.1	187
EOG091G0W6G	Complete	NODE_1410_length_13752_cov_16.562121	3367	5878	195.2	104
EOG091G0W86	Missing
EOG091G0W8V	Complete	NODE_1435_length_13495_cov_16.233865	4058	6157	181.5	80
EOG091G0W96	Complete	NODE_257_length_46505_cov_17.087210	18695	19594	131.4	81
EOG091G0WAL	Complete	NODE_13_length_135645_cov_16.249661	98807	101511	258.4	160
EOG091G0WCB	Complete	NODE_58_length_86354_cov_15.679857	26596	30131	151.1	149
EOG091G0WLL	Complete	NODE_525_length_30719_cov_16.324816	2906	7732	196	110
EOG091G0WPV	Complete	NODE_84_length_73867_cov_16.003374	1511	4005	137.5	99
EOG091G0WT4	Complete	NODE_785_length_23495_cov_17.324750	1161	4175	172.8	88
EOG091G0WUF	Missing
EOG091G0WZ0	Complete	NODE_95_length_69726_cov_16.196198	18932	24758	153.1	210
EOG091G0X1V	Complete	NODE_746_length_24524_cov_16.484640	20701	22959	102.8	92
EOG091G0X1Z	Complete	NODE_663_length_26346_cov_15.450493	14922	15483	123.5	78
EOG091G0X3B	Fragmented	NODE_276_length_44560_cov_15.620259	20718	22337	58	75
EOG091G0X8F	Complete	NODE_618_length_27369_cov_14.900154	3186	4251	228.5	126
EOG091G0XHF	Complete	NODE_404_length_36011_cov_16.132716	4312	5270	96.4	188
EOG091G0XKP	Complete	NODE_389_length_36879_cov_15.665100	22022	25579	106.7	234
EOG091G0XN1	Complete	NODE_493_length_31915_cov_18.533074	16756	19386	98.5	78
EOG091G0XQ3	Complete	NODE_39_length_97934_cov_16.117079	45688	46366	128.8	143
EOG091G0XRQ	Complete	NODE_348_length_39816_cov_16.279524	33676	34317	127.9	142
EOG091G0XVD	Complete	NODE_822_length_22624_cov_17.589125	15669	17548	120.8	94
EOG091G0XXE	Complete	NODE_210_length_50776_cov_18.708456	47441	48203	140	196
EOG091G0XXM	Complete	NODE_577_length_28966_cov_15.922773	22887	27111	99.4	88
EOG091G0XYP	Complete	NODE_235_length_48236_cov_16.154343	33027	38878	114.3	91
EOG091G0XZC	Complete	NODE_1338_length_14549_cov_20.063018	12361	13788	180.7	144
EOG091G0Y05	Complete	NODE_559_length_29720_cov_16.524373	2691	5357	79.3	107
EOG091G0Y09	Complete	NODE_1719_length_11117_cov_15.755978	1447	1968	140.8	119
EOG091G0Y35	Complete	NODE_190_length_53794_cov_17.099149	34705	35154	115.7	90
EOG091G0Y6M	Complete	NODE_3_length_257488_cov_15.925873	236470	237097	96.3	103
EOG091G0Y96	Complete	NODE_613_length_27501_cov_15.101517	22137	26146	70.2	83
EOG091G0YBP	Complete	NODE_3268_length_4443_cov_16.011223	3364	3940	54	64
EOG091G0YCT	Complete	NODE_71_length_78210_cov_15.706065	76919	77325	134.4	88
EOG091G0YHX	Complete	NODE_55_length_87004_cov_16.242525	46394	48727	186.3	99
EOG091G0YK9	Missing
EOG091G0YP6	Complete	NODE_1475_length_13100_cov_16.808723	7006	12235	107.9	79
EOG091G0YU6	Complete	NODE_4644_length_2358_cov_14.001315	236	1071	167.7	89
EOG091G0YUO	Complete	NODE_625_length_27170_cov_15.928616	5234	8698	63.2	85
EOG091G0YVI	Complete	NODE_2951_length_5225_cov_15.783411	4434	5046	201.7	116
EOG091G0YY3	Complete	NODE_534_length_30459_cov_17.342440	6179	6742	42.2	123
EOG091G0YYA	Complete	NODE_151_length_58388_cov_16.533450	46342	51606	95.1	115
EOG091G0YZ0	Complete	NODE_9_length_143497_cov_15.985323	132615	133178	50.7	85
EOG091G0Z43	Complete	NODE_398_length_36339_cov_15.588164	13603	14215	76.8	60
EOG091G0Z4E	Complete	NODE_2014_length_9136_cov_14.709460	5901	8417	170	116
EOG091G0Z6N	Complete	NODE_999_length_19147_cov_15.729890	10747	13636	168.8	89
EOG091G0Z6Z	Complete	NODE_2789_length_5669_cov_17.736946	1598	2758	116.8	83
EOG091G0Z7J	Missing
EOG091G0ZDR	Complete	NODE_919_length_20510_cov_15.251896	1	1365	112	100
EOG091G0ZEJ	Complete	NODE_67_length_81229_cov_17.322666	62952	64409	55.1	129
EOG091G0ZLI	Complete	NODE_48_length_91808_cov_15.941089	88107	88623	159.9	76
EOG091G0ZLQ	Complete	NODE_739_length_24657_cov_15.640561	2054	2703	100.8	104
EOG091G0ZNH	Complete	NODE_44_length_93223_cov_16.345705	66707	67186	71.3	65
EOG091G0ZRG	Complete	NODE_226_length_49165_cov_17.395636	18124	20180	217.5	126
EOG091G0ZTA	Missing
EOG091G0ZUA	Complete	NODE_257_length_46505_cov_17.087210	6743	10502	130.1	101
EOG091G0ZWE	Fragmented	NODE_597_length_28169_cov_16.112025	15440	15859	168.2	90
EOG091G105E	Complete	NODE_153_length_57844_cov_15.904201	56571	57224	135.8	112
EOG091G107U	Complete	NODE_1392_length_13956_cov_15.839758	5346	11415	132.4	79
EOG091G1081	Complete	NODE_3047_length_4972_cov_14.969356	3216	4787	120.3	95
EOG091G10CG	Complete	NODE_218_length_49742_cov_16.539978	15247	18250	171.7	79
EOG091G10FG	Complete	NODE_130_length_62035_cov_15.912037	54190	56630	127.9	74
EOG091G10IX	Complete	NODE_1104_length_17646_cov_17.885196	4392	9469	165.6	125
EOG091G10MO	Complete	NODE_693_length_25498_cov_16.450179	15224	17893	84.1	107
EOG091G10O5	Complete	NODE_299_length_43148_cov_16.314597	31490	33009	413.6	325
EOG091G10SA	Complete	NODE_7383_length_768_cov_7.319826	123	401	118.5	73
EOG091G10SJ	Complete	NODE_2731_length_5823_cov_28.843369	1501	2568	87.7	81
EOG091G112U	Complete	NODE_78_length_76043_cov_15.819406	18469	22524	133.2	88
EOG091G113O	Complete	NODE_488_length_32583_cov_19.726020	9726	12570	125.6	72
EOG091G1144	Complete	NODE_189_length_53884_cov_16.526734	7904	14447	91.2	68
EOG091G114S	Complete	NODE_2780_length_5694_cov_16.386327	3916	4644	78.2	53
EOG091G115J	Complete	NODE_2774_length_5701_cov_16.086060	3290	5299	235.8	177
EOG091G116R	Missing
EOG091G11CG	Complete	NODE_2953_length_5223_cov_16.761174	11	3715	153.2	92
EOG091G11CO	Complete	NODE_1266_length_15425_cov_16.649922	1	2759	499.5	319
EOG091G11IM	Complete	NODE_64_length_82454_cov_15.636986	8798	13125	91.2	120
EOG091G11O6	Complete	NODE_502_length_31588_cov_15.707499	13663	18845	171.4	91
EOG091G11OU	Complete	NODE_88_length_72858_cov_16.560655	61588	63740	146.9	104
EOG091G11PB	Complete	NODE_1401_length_13808_cov_16.927172	11396	13251	383.7	391
EOG091G11QL	Complete	NODE_568_length_29467_cov_16.301327	20989	25726	100.7	67
EOG091G126L	Missing
EOG091G126R	Fragmented	NODE_55_length_87004_cov_16.242525	73057	78206	92.5	71
EOG091G1285	Complete	NODE_221_length_49398_cov_15.897488	11263	14794	81	71
EOG091G12A5	Complete	NODE_390_length_36736_cov_15.590605	13590	19904	69.1	66
EOG091G1311	Complete	NODE_2380_length_7254_cov_13.357810	1290	6774	81.3	55
EOG091G132G	Complete	NODE_474_length_33290_cov_15.366965	116	5230	167.5	252
EOG091G134K	Complete	NODE_17_length_126583_cov_17.363540	116849	120482	146.3	90
EOG091G13IJ	Complete	NODE_2525_length_6527_cov_14.844341	1819	5288	585.8	390
EOG091G13NA	Complete	NODE_129_length_62149_cov_15.579730	43110	48192	166.5	98
EOG091G13P1	Complete	NODE_224_length_49179_cov_16.424382	18057	20085	81.8	150
EOG091G13XF	Complete	NODE_2570_length_6344_cov_22.603479	4663	5500	91.3	59
EOG091G141O	Missing
EOG091G1422	Complete	NODE_309_length_42045_cov_17.400543	19401	21898	162.4	114
EOG091G1467	Complete	NODE_800_length_23061_cov_18.757440	11819	18730	319.3	272
EOG091G146E	Duplicated	NODE_2553_length_6433_cov_8.601794	3853	5615	92.2	55
EOG091G146E	Duplicated	NODE_3727_length_3575_cov_7.501144	1417	2293	91.9	55
EOG091G14DH	Complete	NODE_1995_length_9311_cov_15.333008	3937	4376	77	87
EOG091G1549	Complete	NODE_186_length_54165_cov_16.763903	1	7095	66.7	79
EOG091G15HS	Complete	NODE_1045_length_18463_cov_15.751496	4186	12029	165.6	165
EOG091G15HV	Complete	NODE_141_length_60357_cov_16.054811	21035	26477	71.7	108
EOG091G15KV	Complete	NODE_147_length_59420_cov_15.625179	18878	25865	98.2	92
EOG091G15N9	Complete	NODE_31_length_102665_cov_16.879606	99349	99960	85.6	87
EOG091G15XS	Missing
EOG091G15XZ	Fragmented	NODE_3374_length_4205_cov_14.462694	700	1037	133.1	71
EOG091G167Y	Missing
EOG091G16EY	Complete	NODE_428_length_34875_cov_17.517415	27698	29963	108.6	106
EOG091G1757	Complete	NODE_997_length_19172_cov_15.228437	7520	9366	49	86
EOG091G17I3	Missing
EOG091G17J4	Complete	NODE_3086_length_4879_cov_17.223449	4235	4775	100.6	73
EOG091G17K3	Complete	NODE_3394_length_4170_cov_14.496946	1	3729	93.4	65
EOG091G1817	Complete	NODE_879_length_21343_cov_16.196558	4480	7725	292.9	325
EOG091G184V	Complete	NODE_2385_length_7237_cov_10.818017	1530	3913	97.7	114
EOG091G18B1	Missing
EOG091G18BK	Complete	NODE_2184_length_8117_cov_16.009204	5252	7071	71.7	108
EOG091G18YA	Complete	NODE_456_length_33712_cov_16.302245	30209	30795	73.4	108
EOG091G18Z5	Complete	NODE_124_length_62643_cov_15.916584	56765	58144	56.9	69
EOG091G197A	Complete	NODE_1163_length_16653_cov_15.688827	425	2466	150.9	96
EOG091G19WY	Complete	NODE_6783_length_959_cov_12.681406	79	865	163.5	95
EOG091G19Y2	Complete	NODE_1628_length_11745_cov_17.705862	4074	11024	129.1	104
EOG091G1A1V	Complete	NODE_1364_length_14252_cov_16.650088	11575	13973	95.7	55
EOG091G1A3H	Complete	NODE_304_length_42586_cov_16.133760	24829	25623	57	196
EOG091G1AP6	Complete	NODE_530_length_30580_cov_15.814313	19088	20726	179.7	124
EOG091G1BQN	Complete	NODE_1438_length_13460_cov_16.060450	7689	9657	141.3	121
EOG091G1CLN	Complete	NODE_128_length_62205_cov_15.610723	2319	6932	79.8	40

## Sheet: Tokyo1
# BUSCO version is: 2.0
# The lineage dataset is: metazoa_odb9 (Creation date: 2016-02-13, number of species: 65, number of BUSCOs: 978)
# To reproduce this run: python /bioware/busco-2.0-cloned-20170215/BUSCO.py -i Tokyo1_V3_clean.fa -o Tokyo1 -l metazoa_odb9/ -m genome -c 40 -sp fly
#
# Busco id	Status	Contig	Start	End	Score	Length
EOG091G00AH	Complete	NODE_2486_length_11168_cov_14.147327	5067	10496	810.4	1030
EOG091G00CM	Complete	NODE_2480_length_11183_cov_15.307491	1	2056	525	339
EOG091G00GM	Complete	NODE_2858_length_9730_cov_16.029835	3050	9730	795.5	743
EOG091G00GQ	Complete	NODE_222_length_44240_cov_15.171795	1	14545	1323.6	1186
EOG091G00L0	Complete	NODE_312_length_38383_cov_15.220148	9512	23929	492	923
EOG091G00MA	Complete	NODE_1407_length_17802_cov_13.729535	1852	8386	157.7	474
EOG091G00MI	Complete	NODE_706_length_26448_cov_14.924993	5739	11652	322.7	281
EOG091G00Q0	Complete	NODE_2703_length_10249_cov_13.872100	366	9888	1666.7	1004
EOG091G00QT	Complete	NODE_155_length_49803_cov_14.512931	7577	19061	709.9	992
EOG091G00UD	Complete	NODE_555_length_29753_cov_14.989992	9440	20178	1314.3	889
EOG091G00VZ	Complete	NODE_46_length_71412_cov_15.106049	14100	19352	581	628
EOG091G00Z3	Complete	NODE_818_length_24486_cov_15.230407	1	6627	784.7	676
EOG091G011X	Complete	NODE_962_length_22620_cov_14.625427	14520	22478	1338.2	958
EOG091G017G	Complete	NODE_104_length_57195_cov_14.352848	34755	37208	884.9	571
EOG091G017T	Complete	NODE_2986_length_9336_cov_21.089319	5677	9336	886.3	500
EOG091G019V	Complete	NODE_2283_length_12111_cov_15.376018	6476	12111	570.9	350
EOG091G01EW	Complete	NODE_546_length_30101_cov_14.505029	4788	9985	392.3	300
EOG091G01GC	Complete	NODE_4343_length_6136_cov_15.885130	2047	5752	966.8	615
EOG091G01IW	Complete	NODE_2870_length_9699_cov_14.636562	4171	9080	1354.7	842
EOG091G01LC	Complete	NODE_3070_length_9091_cov_13.637120	4470	7681	194.4	291
EOG091G01MK	Complete	NODE_438_length_33611_cov_14.388173	559	8163	745.1	782
EOG091G01S9	Complete	NODE_213_length_44663_cov_15.620890	9631	15510	140.3	491
EOG091G01TH	Complete	NODE_466_length_32440_cov_14.920063	9420	16246	806.6	566
EOG091G01TX	Missing
EOG091G01VH	Complete	NODE_1325_length_18497_cov_14.387785	11697	16063	1472.2	935
EOG091G01WY	Complete	NODE_988_length_22312_cov_17.799101	12295	21087	578.8	470
EOG091G01XD	Complete	NODE_2695_length_10298_cov_15.245964	3133	9411	455.2	532
EOG091G01XI	Complete	NODE_608_length_28359_cov_15.992893	7023	16003	429.5	569
EOG091G01XQ	Complete	NODE_100_length_58247_cov_15.243734	11810	21397	1219.3	810
EOG091G01Z2	Complete	NODE_466_length_32440_cov_14.920063	4636	14605	696.7	780
EOG091G020E	Complete	NODE_353_length_37021_cov_15.394787	31426	37021	434.6	464
EOG091G020Y	Complete	NODE_3937_length_6958_cov_14.107978	4222	5961	136.7	413
EOG091G023Z	Fragmented	NODE_7628_length_2693_cov_9.490061	1	1554	575.9	330
EOG091G024J	Complete	NODE_540_length_30285_cov_13.418498	6480	13267	870.7	688
EOG091G025T	Complete	NODE_318_length_38163_cov_14.583653	453	6631	282.4	526
EOG091G0262	Complete	NODE_5606_length_4362_cov_12.872345	1517	3873	1029.8	650
EOG091G026F	Complete	NODE_2506_length_11073_cov_15.426883	1	2451	814.3	490
EOG091G026I	Complete	NODE_4334_length_6152_cov_13.624033	3789	6152	211.5	275
EOG091G027G	Complete	NODE_2001_length_13731_cov_14.861506	3472	8079	728.3	661
EOG091G028G	Complete	NODE_5280_length_4744_cov_17.639597	2329	4634	318.4	291
EOG091G0291	Complete	NODE_33_length_74754_cov_15.209797	37991	40518	877.2	513
EOG091G029K	Complete	NODE_3012_length_9265_cov_18.611123	2777	9265	205.2	321
EOG091G02B4	Complete	NODE_492_length_31743_cov_16.394966	8231	14471	174.5	383
EOG091G02BK	Complete	NODE_1573_length_16683_cov_15.299771	766	10460	886.2	541
EOG091G02C8	Complete	NODE_4034_length_6722_cov_16.007073	1	4459	81.4	150
EOG091G02E4	Complete	NODE_1029_length_21739_cov_14.998707	1	1640	166.5	240
EOG091G02FR	Duplicated	NODE_1621_length_16290_cov_16.108246	8691	16290	111.3	215
EOG091G02FR	Duplicated	NODE_4993_length_5111_cov_14.724871	252	3945	110	237
EOG091G02HY	Complete	NODE_22_length_81713_cov_14.685127	55306	60838	311.9	514
EOG091G02IP	Complete	NODE_2411_length_11540_cov_13.686993	1	7805	588	415
EOG091G02LY	Complete	NODE_3030_length_9212_cov_14.159934	3660	6897	636.4	580
EOG091G02MR	Complete	NODE_466_length_32440_cov_14.920063	16541	22464	629.8	530
EOG091G02NH	Complete	NODE_455_length_32877_cov_15.198445	7912	12593	999.4	643
EOG091G02NO	Complete	NODE_89_length_59960_cov_15.531186	51306	59336	481.3	310
EOG091G02O5	Complete	NODE_1799_length_14983_cov_14.707500	1824	2585	225.4	173
EOG091G02O6	Complete	NODE_11_length_92646_cov_14.947380	11009	19642	410.2	364
EOG091G02OE	Complete	NODE_1409_length_17784_cov_15.019710	12626	17784	139.4	465
EOG091G02P2	Complete	NODE_122_length_54309_cov_14.928548	33159	41489	415	485
EOG091G02UC	Complete	NODE_994_length_22214_cov_15.165786	4282	16278	334.8	371
EOG091G02V5	Complete	NODE_762_length_25499_cov_23.878216	22161	24553	587.1	539
EOG091G02VO	Complete	NODE_607_length_28370_cov_14.084438	3966	10867	351.4	449
EOG091G02WU	Complete	NODE_652_length_27554_cov_14.598901	1289	8557	474.6	380
EOG091G02ZI	Complete	NODE_2013_length_13660_cov_17.121255	422	10919	312.5	199
EOG091G0307	Complete	NODE_1124_length_20604_cov_15.120719	91	10475	638.2	539
EOG091G031X	Complete	NODE_391_length_35029_cov_14.475109	1	5604	427.4	359
EOG091G0321	Complete	NODE_214_length_44646_cov_14.842357	16700	23465	570.2	545
EOG091G0349	Complete	NODE_148_length_50315_cov_14.887137	2188	9683	224.2	528
EOG091G036A	Complete	NODE_1097_length_20878_cov_14.811067	1	10325	445.4	372
EOG091G036C	Complete	NODE_157_length_49551_cov_14.396228	1	6308	311.4	322
EOG091G036T	Complete	NODE_503_length_31332_cov_14.191425	7556	8701	85.9	267
EOG091G038T	Complete	NODE_465_length_32462_cov_16.330709	5831	10887	532.1	342
EOG091G038X	Complete	NODE_1107_length_20767_cov_13.961576	232	2529	246.3	255
EOG091G03AN	Complete	NODE_104_length_57195_cov_14.352848	13623	18214	341.1	479
EOG091G03B9	Complete	NODE_870_length_23795_cov_13.976094	11502	19681	735.2	513
EOG091G03BV	Complete	NODE_3290_length_8525_cov_15.140033	1	8525	630.4	380
EOG091G03C0	Complete	NODE_1186_length_20021_cov_14.025471	18557	20021	178	238
EOG091G03C7	Complete	NODE_5026_length_5070_cov_15.164430	959	4836	812.5	485
EOG091G03D7	Complete	NODE_77_length_62981_cov_14.698811	18629	28315	564.4	465
EOG091G03DT	Complete	NODE_34_length_74733_cov_15.536447	44531	51187	223	344
EOG091G03FL	Complete	NODE_371_length_36035_cov_14.080956	5350	9306	551.4	539
EOG091G03G3	Complete	NODE_57_length_68052_cov_14.799882	55298	62267	133.7	221
EOG091G03H4	Missing
EOG091G03I1	Complete	NODE_4121_length_6565_cov_15.933261	1	2495	138	265
EOG091G03JF	Complete	NODE_8366_length_2279_cov_11.466848	1	1595	275.3	223
EOG091G03JG	Complete	NODE_395_length_34926_cov_13.768659	7953	15714	194.7	327
EOG091G03JX	Missing
EOG091G03LI	Complete	NODE_1405_length_17811_cov_14.824518	9287	17237	357.6	436
EOG091G03M4	Complete	NODE_679_length_26874_cov_15.476807	1	9895	747.5	491
EOG091G03O0	Complete	NODE_293_length_39769_cov_14.449662	32126	38832	408.4	453
EOG091G03OT	Complete	NODE_88_length_59996_cov_15.434770	27508	40231	823.7	565
EOG091G03P0	Complete	NODE_474_length_32306_cov_17.940302	10789	15022	392.4	352
EOG091G03PD	Complete	NODE_8_length_98404_cov_14.910086	92369	94938	563.8	431
EOG091G03QC	Complete	NODE_764_length_25481_cov_13.800071	20051	23753	556.7	512
EOG091G03RW	Complete	NODE_1480_length_17295_cov_14.805378	9766	16169	303.7	478
EOG091G03SE	Complete	NODE_3746_length_7422_cov_13.982301	1458	4985	463.8	310
EOG091G03TX	Complete	NODE_2030_length_13534_cov_21.475738	2910	7783	1342.2	827
EOG091G03TZ	Complete	NODE_166_length_48160_cov_14.420648	18664	26831	372.1	409
EOG091G03X8	Fragmented	NODE_1929_length_14101_cov_15.188320	1	4119	41.2	108
EOG091G03XO	Complete	NODE_249_length_42320_cov_15.285136	39172	40570	537	288
EOG091G03XS	Complete	NODE_3047_length_9145_cov_12.789369	4679	8235	131.3	257
EOG091G03Y8	Complete	NODE_2108_length_13047_cov_13.907247	1	6823	334.1	391
EOG091G03Z1	Complete	NODE_487_length_31906_cov_15.315404	25282	28170	393.6	567
EOG091G03ZS	Complete	NODE_995_length_22208_cov_14.771316	18161	21775	973.7	467
EOG091G040D	Complete	NODE_261_length_41273_cov_15.585906	23182	25768	438.2	352
EOG091G040G	Complete	NODE_1322_length_18523_cov_14.647620	427	8272	846.9	555
EOG091G040L	Complete	NODE_148_length_50315_cov_14.887137	921	5255	529	355
EOG091G046H	Complete	NODE_6857_length_3226_cov_19.323595	1	3226	269.8	234
EOG091G046Y	Complete	NODE_882_length_23524_cov_16.947072	13614	18142	559	469
EOG091G048B	Duplicated	NODE_237_length_43164_cov_14.440829	22622	25147	228.7	225
EOG091G048B	Duplicated	NODE_725_length_26125_cov_12.432624	22115	23321	245.8	230
EOG091G0495	Complete	NODE_500_length_31393_cov_16.201079	18712	25845	468.3	489
EOG091G049W	Complete	NODE_687_length_26715_cov_15.483257	3761	5695	136	276
EOG091G04CK	Complete	NODE_656_length_27468_cov_15.156657	16263	20267	349.3	495
EOG091G04D1	Complete	NODE_46_length_71412_cov_15.106049	56170	64857	357.3	604
EOG091G04EX	Complete	NODE_2063_length_13329_cov_16.068971	804	4598	567.2	447
EOG091G04FV	Complete	NODE_7312_length_2921_cov_13.261603	564	2180	267.5	326
EOG091G04GK	Complete	NODE_2570_length_10832_cov_12.754533	253	9402	328.5	491
EOG091G04GW	Complete	NODE_2489_length_11145_cov_15.965215	416	8479	716.2	485
EOG091G04IK	Complete	NODE_4672_length_5608_cov_14.886820	1	5487	261.1	224
EOG091G04JK	Complete	NODE_1791_length_15035_cov_14.047199	11745	13313	120	403
EOG091G04LC	Complete	NODE_15_length_87723_cov_14.002921	47650	57844	454	494
EOG091G04MA	Complete	NODE_2_length_145355_cov_15.962561	12106	17946	100	246
EOG091G04RS	Complete	NODE_667_length_27141_cov_13.355121	2618	7273	640.7	421
EOG091G04WH	Complete	NODE_22_length_81713_cov_14.685127	21836	23992	222	506
EOG091G050A	Complete	NODE_1716_length_15543_cov_15.225139	2192	6942	79.5	232
EOG091G050Q	Complete	NODE_2773_length_10029_cov_15.007737	5461	6690	393.6	283
EOG091G0525	Complete	NODE_553_length_29819_cov_15.346009	23337	26012	99.6	295
EOG091G0530	Complete	NODE_858_length_23969_cov_18.242634	3359	5226	726.9	408
EOG091G053A	Complete	NODE_2085_length_13223_cov_13.784497	338	3860	890.2	457
EOG091G053D	Complete	NODE_1473_length_17360_cov_14.361280	7734	15585	295.6	273
EOG091G053R	Complete	NODE_1593_length_16503_cov_15.924814	1894	5805	58.7	516
EOG091G054P	Complete	NODE_2746_length_10098_cov_12.214549	1182	7466	72.7	102
EOG091G0554	Complete	NODE_367_length_36593_cov_15.014377	15998	24910	771.2	677
EOG091G057L	Fragmented	NODE_7047_length_3102_cov_14.807603	1	1304	207.7	144
EOG091G059G	Complete	NODE_595_length_28684_cov_15.566295	7615	13697	641.2	435
EOG091G05AA	Complete	NODE_1411_length_17781_cov_20.236331	72	3965	700.3	411
EOG091G05AH	Complete	NODE_619_length_28086_cov_13.681388	1	2635	454.9	313
EOG091G05CI	Complete	NODE_852_length_24053_cov_15.603604	6336	10701	440.4	558
EOG091G05D7	Complete	NODE_1693_length_15712_cov_14.923505	8426	15511	248.6	325
EOG091G05EU	Complete	NODE_2300_length_12056_cov_14.566909	3089	8404	403	418
EOG091G05FE	Complete	NODE_1555_length_16823_cov_14.127792	6051	14539	465.6	498
EOG091G05GZ	Complete	NODE_951_length_22731_cov_13.720712	6937	13729	178.4	284
EOG091G05IH	Complete	NODE_3103_length_9002_cov_15.144090	1915	6199	157.6	326
EOG091G05IK	Complete	NODE_2222_length_12421_cov_14.575178	1460	3250	416.3	402
EOG091G05K5	Complete	NODE_2495_length_11117_cov_15.646830	1104	5862	537.4	393
EOG091G05K7	Fragmented	NODE_567_length_29301_cov_15.759650	3703	5236	126.6	199
EOG091G05KR	Complete	NODE_1340_length_18381_cov_13.662314	7254	14408	665	437
EOG091G05LX	Complete	NODE_706_length_26448_cov_14.924993	7713	14482	327.4	382
EOG091G05N4	Complete	NODE_19_length_85322_cov_14.869001	36817	40834	460.9	462
EOG091G05NK	Complete	NODE_101_length_57710_cov_16.994847	48425	55406	369.5	434
EOG091G05NZ	Complete	NODE_1468_length_17387_cov_14.362392	6131	13869	766.1	483
EOG091G05OR	Complete	NODE_89_length_59960_cov_15.531186	12016	13800	434	363
EOG091G05OW	Complete	NODE_203_length_45427_cov_14.985513	26825	30596	859.5	464
EOG091G05Q0	Complete	NODE_3872_length_7111_cov_15.183253	3324	7099	284.6	204
EOG091G05Q6	Complete	NODE_766_length_25467_cov_16.423868	11082	19318	443.6	366
EOG091G05RA	Fragmented	NODE_956_length_22693_cov_14.974399	18101	19033	51.8	150
EOG091G05SE	Complete	NODE_122_length_54309_cov_14.928548	34417	46151	539.5	433
EOG091G05T4	Complete	NODE_681_length_26824_cov_18.075223	25107	26198	372.5	281
EOG091G05TG	Complete	NODE_2504_length_11079_cov_14.204690	2813	8350	699.6	460
EOG091G05UF	Complete	NODE_1074_length_21178_cov_14.515521	11983	13955	249	255
EOG091G05X1	Complete	NODE_1032_length_21709_cov_13.325999	14096	21709	201.7	334
EOG091G05XY	Complete	NODE_189_length_46217_cov_14.513632	5033	7593	304.6	339
EOG091G05YC	Complete	NODE_4390_length_6055_cov_14.174975	270	4406	186.5	231
EOG091G05ZE	Complete	NODE_1093_length_20916_cov_14.556985	13515	15762	499.7	385
EOG091G05ZJ	Complete	NODE_2013_length_13660_cov_17.121255	3859	6102	234	275
EOG091G060D	Complete	NODE_6_length_108213_cov_14.843392	23188	26127	466.4	328
EOG091G0627	Complete	NODE_568_length_29301_cov_13.942924	24057	26155	288.4	313
EOG091G0628	Complete	NODE_264_length_41207_cov_14.763944	13802	23311	368.4	340
EOG091G062X	Complete	NODE_955_length_22696_cov_14.992661	8719	13791	91.4	283
EOG091G065D	Complete	NODE_325_length_37929_cov_15.175288	26770	30866	582.7	474
EOG091G066W	Complete	NODE_1171_length_20209_cov_15.547288	1	7737	247	414
EOG091G069C	Complete	NODE_126_length_54026_cov_14.771822	38013	40128	435.3	340
EOG091G06CB	Complete	NODE_647_length_27651_cov_15.684703	22169	25493	490.7	372
EOG091G06DH	Complete	NODE_455_length_32877_cov_15.198445	18227	27479	245.4	317
EOG091G06EF	Complete	NODE_93_length_59254_cov_15.284756	37024	45246	242.8	346
EOG091G06HP	Complete	NODE_5783_length_4184_cov_14.597516	295	2755	585.5	395
EOG091G06I3	Complete	NODE_2063_length_13329_cov_16.068971	5169	11293	418.7	428
EOG091G06I8	Complete	NODE_1493_length_17210_cov_15.038872	5298	12291	627.1	372
EOG091G06J6	Complete	NODE_884_length_23501_cov_14.881873	487	6386	444.9	451
EOG091G06JJ	Complete	NODE_2467_length_11240_cov_14.775419	5013	11240	198.8	156
EOG091G06LW	Complete	NODE_1161_length_20277_cov_16.345050	10552	17015	606.4	384
EOG091G06M8	Complete	NODE_3912_length_7009_cov_14.996826	2421	4389	479.2	397
EOG091G06MR	Complete	NODE_641_length_27826_cov_14.606040	1	5855	593.4	416
EOG091G06OM	Complete	NODE_20_length_85092_cov_14.477186	45153	49103	565.5	367
EOG091G06ON	Complete	NODE_2397_length_11595_cov_13.631794	280	5146	473	375
EOG091G06OP	Complete	NODE_1835_length_14751_cov_14.481191	10717	12994	352.7	400
EOG091G06P4	Complete	NODE_600_length_28599_cov_15.582322	10944	21575	439.7	308
EOG091G06QP	Complete	NODE_791_length_25107_cov_14.355853	1420	4705	409.1	427
EOG091G06S3	Complete	NODE_3868_length_7115_cov_14.477693	1452	6495	590.1	372
EOG091G06U0	Complete	NODE_3770_length_7362_cov_15.263006	1	2111	492.6	299
EOG091G06XK	Complete	NODE_1371_length_18068_cov_14.711078	9138	14144	274.9	445
EOG091G06Y3	Complete	NODE_1928_length_14103_cov_16.355625	1	2676	200.4	219
EOG091G06Y7	Complete	NODE_43_length_72054_cov_14.616516	48736	63213	380	404
EOG091G06YD	Complete	NODE_1_length_148486_cov_15.331314	106987	112592	174.3	212
EOG091G0703	Complete	NODE_895_length_23349_cov_14.334050	3942	5452	302.3	330
EOG091G073F	Duplicated	NODE_100_length_58247_cov_15.243734	18301	23452	517.2	355
EOG091G073F	Duplicated	NODE_100_length_58247_cov_15.243734	38991	45206	526.4	350
EOG091G074G	Complete	NODE_2208_length_12524_cov_18.075842	1	1062	353.6	215
EOG091G074J	Complete	NODE_133_length_53125_cov_15.202251	2423	3295	112.6	138
EOG091G074U	Complete	NODE_480_length_32140_cov_14.101301	12093	15472	316.4	301
EOG091G075F	Complete	NODE_665_length_27228_cov_14.552466	2218	3812	244.2	282
EOG091G075K	Complete	NODE_2404_length_11564_cov_14.361191	426	6020	177.7	167
EOG091G0769	Complete	NODE_153_length_49985_cov_15.388375	10350	16401	417.7	330
EOG091G0781	Complete	NODE_2539_length_10945_cov_13.891332	3226	8688	235.6	290
EOG091G078D	Complete	NODE_8505_length_2217_cov_12.693458	316	1581	287.7	271
EOG091G079R	Complete	NODE_2805_length_9933_cov_13.804282	7281	8949	652.1	346
EOG091G07CE	Complete	NODE_3273_length_8567_cov_14.324028	4922	8049	783.6	472
EOG091G07D9	Complete	NODE_256_length_41825_cov_16.310721	5827	7974	563.3	318
EOG091G07DR	Complete	NODE_2288_length_12094_cov_15.823500	8867	11402	765.5	591
EOG091G07EJ	Complete	NODE_2800_length_9954_cov_15.016503	1485	6464	303	251
EOG091G07FP	Complete	NODE_4091_length_6620_cov_15.272505	1	2155	170.4	245
EOG091G07IK	Complete	NODE_1041_length_21595_cov_15.157868	18291	20304	445.7	418
EOG091G07IY	Fragmented	NODE_1303_length_18756_cov_15.767921	1	2536	115.8	108
EOG091G07KC	Complete	NODE_265_length_41066_cov_14.772451	33576	35201	366.7	358
EOG091G07KL	Complete	NODE_2147_length_12862_cov_13.968792	576	3770	483.9	445
EOG091G07N5	Complete	NODE_12_length_90967_cov_14.657091	70100	76661	146.3	185
EOG091G07N8	Complete	NODE_946_length_22782_cov_15.353226	12628	18501	476.6	446
EOG091G07NJ	Complete	NODE_2389_length_11618_cov_18.268434	2672	9344	297.4	329
EOG091G07OD	Complete	NODE_298_length_39470_cov_14.501282	24415	26651	551.5	374
EOG091G07PH	Missing
EOG091G07PR	Complete	NODE_37_length_74234_cov_15.389781	41282	43151	164.2	234
EOG091G07PV	Complete	NODE_5078_length_4994_cov_15.093960	1	4746	654.7	400
EOG091G07Q3	Missing
EOG091G07QN	Complete	NODE_120_length_54493_cov_15.175720	45806	49126	99.4	204
EOG091G07S9	Complete	NODE_4758_length_5482_cov_15.170953	1	5215	120.9	237
EOG091G07VQ	Complete	NODE_814_length_24531_cov_17.278727	1378	7932	226.7	219
EOG091G07Z0	Complete	NODE_7861_length_2552_cov_14.047677	133	2075	571.1	367
EOG091G07Z1	Complete	NODE_3427_length_8168_cov_13.934001	6661	8045	269.1	241
EOG091G07Z5	Fragmented	NODE_6616_length_3409_cov_10.489496	1	717	312.3	207
EOG091G0803	Complete	NODE_1370_length_18077_cov_14.592889	2735	9980	532.9	383
EOG091G0814	Complete	NODE_205_length_45344_cov_15.018291	16640	20348	353.4	333
EOG091G081C	Complete	NODE_1863_length_14554_cov_14.535677	2612	9120	174.8	349
EOG091G081H	Complete	NODE_138_length_51957_cov_14.688608	33455	35457	266.2	472
EOG091G085U	Complete	NODE_2507_length_11064_cov_14.056066	1706	10834	239.2	195
EOG091G087E	Complete	NODE_120_length_54493_cov_15.175720	38570	44626	366.5	470
EOG091G088L	Complete	NODE_1222_length_19675_cov_14.942596	9957	11143	379	308
EOG091G089T	Complete	NODE_154_length_49923_cov_15.149340	9581	15061	273.2	371
EOG091G08BK	Complete	NODE_106_length_56715_cov_14.436121	16290	19615	544.8	459
EOG091G08D1	Complete	NODE_411_length_34413_cov_14.971167	2572	6360	214.1	429
EOG091G08DN	Missing
EOG091G08FX	Complete	NODE_1348_length_18259_cov_14.262567	4068	11589	514.9	327
EOG091G08IJ	Missing
EOG091G08JE	Complete	NODE_5984_length_3970_cov_15.638839	235	2419	554.2	362
EOG091G08JG	Complete	NODE_699_length_26514_cov_17.136816	18178	20883	399.7	335
EOG091G08L8	Complete	NODE_1820_length_14886_cov_15.948815	4492	6288	278.5	249
EOG091G08LT	Complete	NODE_570_length_29219_cov_15.369981	7689	11545	87.4	131
EOG091G08NN	Complete	NODE_780_length_25283_cov_15.001627	6425	9721	479	313
EOG091G08O3	Complete	NODE_1016_length_21944_cov_14.999451	20527	21420	290.6	252
EOG091G08PW	Complete	NODE_63_length_66701_cov_15.117885	57137	59065	213.7	328
EOG091G08R8	Complete	NODE_270_length_40578_cov_13.815412	12692	20804	397.2	414
EOG091G08RU	Complete	NODE_870_length_23795_cov_13.976094	6814	13861	467.4	354
EOG091G08SM	Complete	NODE_467_length_32431_cov_22.875564	160	3565	540.6	306
EOG091G08UU	Complete	NODE_3379_length_8307_cov_13.807898	1	4748	419.8	210
EOG091G08V8	Fragmented	NODE_758_length_25540_cov_15.322193	10489	19390	161.6	198
EOG091G08VB	Complete	NODE_458_length_32772_cov_15.089157	20478	24988	521	531
EOG091G08Y9	Complete	NODE_37_length_74234_cov_15.389781	37357	40119	192.7	213
EOG091G08ZG	Missing
EOG091G08ZR	Complete	NODE_4936_length_5216_cov_13.700136	1213	2643	376.5	294
EOG091G090D	Complete	NODE_4954_length_5184_cov_15.593499	1	1029	152.8	197
EOG091G095O	Complete	NODE_2572_length_10827_cov_14.450326	5155	9970	235.6	283
EOG091G096V	Complete	NODE_2361_length_11742_cov_15.478611	1476	9855	410.5	394
EOG091G0977	Complete	NODE_506_length_31203_cov_15.891955	11967	21947	395.3	317
EOG091G0990	Complete	NODE_1872_length_14470_cov_16.248107	2003	3586	229.8	308
EOG091G099D	Complete	NODE_455_length_32877_cov_15.198445	30458	32092	147.7	229
EOG091G09BP	Complete	NODE_588_length_28779_cov_15.573967	9708	17304	429.4	346
EOG091G09D8	Complete	NODE_2451_length_11338_cov_14.334961	2783	4285	204.9	260
EOG091G09FV	Complete	NODE_1210_length_19812_cov_14.060907	4737	11882	481.6	258
EOG091G09GA	Complete	NODE_8158_length_2375_cov_26.916014	650	2109	179.8	252
EOG091G09GO	Complete	NODE_583_length_28949_cov_15.129710	21793	24714	471.1	292
EOG091G09HG	Complete	NODE_1183_length_20053_cov_14.789948	9782	11522	419.4	324
EOG091G09HR	Complete	NODE_583_length_28949_cov_15.129710	23259	27796	169.8	237
EOG091G09IW	Complete	NODE_1538_length_16945_cov_14.522528	8805	10619	81.5	330
EOG091G09J7	Complete	NODE_1984_length_13800_cov_19.341981	1194	8874	365.3	325
EOG091G09KI	Complete	NODE_819_length_24484_cov_18.598189	12821	20337	108.1	179
EOG091G09KK	Missing
EOG091G09KX	Complete	NODE_682_length_26806_cov_14.657039	13997	19727	396.2	291
EOG091G09L6	Complete	NODE_1383_length_17951_cov_14.413785	5654	9482	95.4	103
EOG091G09MD	Complete	NODE_188_length_46319_cov_15.859846	41445	43523	337.6	285
EOG091G09MU	Complete	NODE_1316_length_18584_cov_14.368941	15773	18584	212.9	179
EOG091G09O7	Complete	NODE_1501_length_17172_cov_14.825797	11674	12852	195.4	261
EOG091G09Q2	Complete	NODE_2794_length_9965_cov_13.640574	1585	9267	275.8	324
EOG091G09QO	Complete	NODE_292_length_39822_cov_15.415725	5315	16317	219.6	220
EOG091G09R0	Missing
EOG091G09RJ	Complete	NODE_1860_length_14568_cov_14.138086	12686	14568	111.7	124
EOG091G09SS	Complete	NODE_437_length_33633_cov_15.602664	15731	21651	215.4	293
EOG091G09T3	Complete	NODE_3714_length_7489_cov_15.283055	5296	7489	261.6	226
EOG091G09T6	Complete	NODE_128_length_53314_cov_15.696602	32011	36343	391.8	435
EOG091G09U9	Complete	NODE_106_length_56715_cov_14.436121	4348	8646	706	376
EOG091G09UA	Missing
EOG091G09UB	Complete	NODE_120_length_54493_cov_15.175720	19020	26731	340.5	268
EOG091G09V2	Complete	NODE_499_length_31450_cov_14.253562	12772	16378	433.4	389
EOG091G09YB	Complete	NODE_1215_length_19749_cov_14.474837	1	2161	270.6	389
EOG091G0A0M	Complete	NODE_360_length_36880_cov_14.470777	127	3345	484.8	347
EOG091G0A19	Complete	NODE_1016_length_21944_cov_14.999451	3595	10001	440	484
EOG091G0A27	Complete	NODE_2288_length_12094_cov_15.823500	7058	8754	267.7	324
EOG091G0A2I	Complete	NODE_731_length_26069_cov_15.565559	13475	20250	567.6	313
EOG091G0A2L	Complete	NODE_19_length_85322_cov_14.869001	34825	36285	323.3	327
EOG091G0A5N	Complete	NODE_305_length_39004_cov_15.717600	23865	26343	540.5	352
EOG091G0A79	Missing
EOG091G0A98	Complete	NODE_10_length_94451_cov_14.527253	47608	54737	225.3	259
EOG091G0AE2	Complete	NODE_5_length_111834_cov_16.684718	64915	66204	371.5	313
EOG091G0AE9	Complete	NODE_249_length_42320_cov_15.285136	23610	30166	404.6	268
EOG091G0AEH	Complete	NODE_2245_length_12305_cov_20.794325	1	8142	303.5	393
EOG091G0AEL	Complete	NODE_285_length_40077_cov_14.648950	4767	9676	420.6	280
EOG091G0AFP	Complete	NODE_11037_length_1305_cov_13.620521	1	695	267.8	151
EOG091G0AGM	Complete	NODE_9746_length_1705_cov_31.057125	1	1522	275.3	242
EOG091G0AGT	Complete	NODE_11747_length_1125_cov_25.179389	321	1061	102.6	168
EOG091G0AHJ	Complete	NODE_1148_length_20375_cov_15.929599	12966	16901	507.1	288
EOG091G0AI5	Complete	NODE_3897_length_7050_cov_16.440413	1	6357	140.5	444
EOG091G0AJ6	Complete	NODE_4866_length_5323_cov_15.549562	576	3999	482.9	311
EOG091G0AKM	Complete	NODE_2867_length_9712_cov_14.894344	5854	9462	404.5	283
EOG091G0AKW	Duplicated	NODE_1344_length_18341_cov_18.025515	7831	11476	333.9	352
EOG091G0AKW	Duplicated	NODE_2706_length_10217_cov_16.499112	1	3125	304.6	302
EOG091G0AO6	Complete	NODE_2767_length_10045_cov_16.360253	8600	9723	307.6	250
EOG091G0AOO	Complete	NODE_315_length_38202_cov_15.806374	2418	3652	471.4	312
EOG091G0AQA	Complete	NODE_111_length_55528_cov_14.689365	32314	37673	366	286
EOG091G0ARE	Complete	NODE_1515_length_17127_cov_16.814428	5137	13223	460.4	424
EOG091G0ARL	Complete	NODE_1461_length_17437_cov_14.012903	3040	8856	203.1	208
EOG091G0AU6	Complete	NODE_571_length_29218_cov_14.028070	16724	23023	239.5	174
EOG091G0AVA	Complete	NODE_676_length_26925_cov_14.087530	394	4701	215.5	273
EOG091G0AVP	Complete	NODE_3997_length_6812_cov_15.132888	1740	5237	532.1	344
EOG091G0AVW	Complete	NODE_1497_length_17182_cov_15.201871	1699	10866	53.6	136
EOG091G0AX1	Complete	NODE_1073_length_21189_cov_14.897878	8327	15294	265.2	235
EOG091G0AYM	Complete	NODE_4403_length_6023_cov_14.247393	3481	4281	165.3	178
EOG091G0AZ7	Complete	NODE_1896_length_14324_cov_14.531691	9550	13376	216.1	249
EOG091G0AZV	Complete	NODE_64_length_66695_cov_14.672656	30633	33231	193.5	267
EOG091G0B27	Complete	NODE_2622_length_10608_cov_13.133226	1	3627	332	293
EOG091G0B2N	Complete	NODE_2608_length_10663_cov_13.421689	3856	8272	329	198
EOG091G0B9B	Complete	NODE_75_length_64157_cov_14.459036	23899	30117	204	218
EOG091G0B9T	Complete	NODE_5741_length_4229_cov_19.255780	1	2884	477.6	276
EOG091G0BAG	Complete	NODE_101_length_57710_cov_16.994847	34102	36550	187.6	118
EOG091G0BAM	Complete	NODE_1062_length_21364_cov_14.090807	15084	17451	466.2	244
EOG091G0BBO	Complete	NODE_794_length_24972_cov_17.392569	9676	19060	385.5	244
EOG091G0BCO	Complete	NODE_93_length_59254_cov_15.284756	43351	48735	219.7	204
EOG091G0BDT	Missing
EOG091G0BED	Complete	NODE_788_length_25142_cov_13.996050	13534	20404	151.6	293
EOG091G0BG4	Complete	NODE_1076_length_21134_cov_14.883079	15195	18176	87.6	191
EOG091G0BHP	Complete	NODE_62_length_66994_cov_15.087616	59017	65321	566.8	286
EOG091G0BHV	Complete	NODE_6751_length_3303_cov_14.789213	126	1265	317.2	233
EOG091G0BKI	Complete	NODE_1500_length_17172_cov_15.213981	3479	11433	163.5	348
EOG091G0BKR	Complete	NODE_166_length_48160_cov_14.420648	5985	7189	395.1	287
EOG091G0BKX	Complete	NODE_554_length_29771_cov_14.162693	25245	26754	335.2	319
EOG091G0BKZ	Complete	NODE_90_length_59876_cov_13.869546	10613	13782	278.2	250
EOG091G0BL9	Complete	NODE_1072_length_21191_cov_14.972293	5398	8843	522.8	272
EOG091G0BN4	Fragmented	NODE_2026_length_13576_cov_18.058819	6936	12448	48.2	94
EOG091G0BNI	Complete	NODE_1281_length_19040_cov_18.880135	13924	15156	365.2	270
EOG091G0BPU	Complete	NODE_1864_length_14552_cov_17.376304	6279	8604	457.5	290
EOG091G0BPX	Missing
EOG091G0BQF	Complete	NODE_1469_length_17382_cov_14.642011	1208	9705	545.7	332
EOG091G0BTX	Complete	NODE_110_length_55732_cov_16.008032	20650	23354	422.2	242
EOG091G0BUD	Complete	NODE_2228_length_12386_cov_15.992526	3659	9911	259.9	224
EOG091G0BUH	Complete	NODE_701_length_26506_cov_16.011578	21307	23946	221.4	186
EOG091G0BWJ	Missing
EOG091G0BX3	Complete	NODE_869_length_23800_cov_15.412258	1578	3146	248.2	321
EOG091G0C2M	Complete	NODE_309_length_38583_cov_15.067288	11649	15125	299.2	324
EOG091G0C2Z	Complete	NODE_763_length_25482_cov_15.247707	19068	23331	259.2	258
EOG091G0C6I	Complete	NODE_658_length_27431_cov_15.084119	6637	12210	219.1	281
EOG091G0C7Y	Complete	NODE_1929_length_14101_cov_15.188320	7262	8341	74.6	176
EOG091G0C84	Complete	NODE_6171_length_3801_cov_13.942535	680	3509	378.5	247
EOG091G0C8H	Complete	NODE_605_length_28437_cov_15.454654	19881	21406	349.7	287
EOG091G0C9Y	Complete	NODE_4_length_115322_cov_15.457139	46232	51789	238.5	234
EOG091G0CAR	Complete	NODE_57_length_68052_cov_14.799882	39665	43476	439.6	260
EOG091G0CEG	Complete	NODE_640_length_27830_cov_14.232768	4157	5564	263.4	216
EOG091G0CEK	Complete	NODE_2578_length_10808_cov_13.746715	4789	10808	329.9	251
EOG091G0CEW	Complete	NODE_26_length_80208_cov_15.942095	2196	4829	284.3	256
EOG091G0CF7	Complete	NODE_1307_length_18725_cov_19.381113	7757	13931	497.7	286
EOG091G0CFP	Complete	NODE_1588_length_16560_cov_14.066068	4386	10318	207	214
EOG091G0CGO	Complete	NODE_777_length_25322_cov_14.136383	2276	3917	234.8	197
EOG091G0CH6	Complete	NODE_89_length_59960_cov_15.531186	34701	38633	414.6	294
EOG091G0CID	Complete	NODE_404_length_34683_cov_13.412847	16061	20306	341.9	277
EOG091G0CLR	Complete	NODE_158_length_49342_cov_14.253263	28110	29897	256.7	336
EOG091G0CMN	Complete	NODE_1521_length_17085_cov_14.549389	4510	9037	158.6	200
EOG091G0CNT	Complete	NODE_988_length_22312_cov_17.799101	1638	4195	200.1	172
EOG091G0COC	Complete	NODE_334_length_37567_cov_16.487250	31504	33722	268	308
EOG091G0CQ2	Complete	NODE_821_length_24477_cov_14.955861	11621	15027	310.7	251
EOG091G0CR4	Missing
EOG091G0CSZ	Missing
EOG091G0CTG	Complete	NODE_437_length_33633_cov_15.602664	15078	18343	337	228
EOG091G0CTU	Complete	NODE_64_length_66695_cov_14.672656	39624	40718	290.3	272
EOG091G0CW2	Complete	NODE_3242_length_8626_cov_13.642414	1	2197	275.6	255
EOG091G0CXE	Complete	NODE_430_length_33893_cov_14.320381	20483	21390	118.2	133
EOG091G0CZX	Complete	NODE_2004_length_13717_cov_15.727786	4660	9279	268.5	202
EOG091G0D04	Complete	NODE_1562_length_16760_cov_17.356411	1159	7835	221.5	186
EOG091G0D0D	Complete	NODE_5385_length_4624_cov_12.869364	989	3475	183.2	341
EOG091G0D0W	Complete	NODE_1411_length_17781_cov_20.236331	3533	7718	456.9	334
EOG091G0D26	Complete	NODE_269_length_40821_cov_15.052278	21372	32032	309.9	226
EOG091G0D4N	Missing
EOG091G0D7V	Complete	NODE_5129_length_4930_cov_15.237791	2566	3449	81.6	118
EOG091G0D8I	Complete	NODE_2748_length_10086_cov_14.127785	1471	4355	376.4	224
EOG091G0D8N	Complete	NODE_3370_length_8325_cov_14.791586	195	2195	274.9	270
EOG091G0DBF	Complete	NODE_2_length_145355_cov_15.962561	80230	83478	350.2	305
EOG091G0DLW	Complete	NODE_3693_length_7531_cov_15.035417	330	2525	301.7	347
EOG091G0DND	Complete	NODE_3_length_117754_cov_15.339642	94729	103746	162.8	259
EOG091G0DPL	Complete	NODE_188_length_46319_cov_15.859846	32004	39471	157.9	141
EOG091G0DQ3	Complete	NODE_1338_length_18384_cov_22.800623	11669	16453	198.6	203
EOG091G0DQS	Complete	NODE_2154_length_12817_cov_15.019780	557	10765	434.6	323
EOG091G0DQT	Complete	NODE_2916_length_9546_cov_14.759214	268	5695	335.1	306
EOG091G0DRZ	Missing
EOG091G0DTB	Complete	NODE_221_length_44257_cov_14.521842	39409	44252	277.9	231
EOG091G0DTD	Complete	NODE_473_length_32319_cov_14.900627	3260	8107	152.1	266
EOG091G0DTE	Complete	NODE_3884_length_7083_cov_16.882244	5399	6575	312.5	234
EOG091G0DTP	Complete	NODE_6133_length_3835_cov_15.565993	648	2691	275.6	241
EOG091G0DUX	Complete	NODE_135_length_52579_cov_16.698164	8068	13665	263.9	220
EOG091G0DVQ	Complete	NODE_542_length_30234_cov_15.049110	1027	2122	378.2	254
EOG091G0DWW	Complete	NODE_242_length_42823_cov_17.181187	38552	42250	258.2	371
EOG091G0DXC	Complete	NODE_3466_length_8064_cov_16.042444	1642	7079	247.1	303
EOG091G0DXE	Complete	NODE_769_length_25430_cov_15.905455	22265	23476	277.8	292
EOG091G0DXP	Complete	NODE_662_length_27299_cov_14.482551	4092	5442	240.1	199
EOG091G0DXV	Complete	NODE_254_length_42024_cov_14.786135	19466	27681	415	404
EOG091G0DYU	Complete	NODE_2274_length_12141_cov_13.361240	361	5125	157.2	215
EOG091G0DYW	Complete	NODE_2749_length_10085_cov_15.030276	158	4715	406.6	358
EOG091G0E06	Complete	NODE_3_length_117754_cov_15.339642	40571	41942	202.8	176
EOG091G0E11	Complete	NODE_308_length_38743_cov_14.778617	22234	27669	65.9	102
EOG091G0E2R	Complete	NODE_1711_length_15569_cov_14.505229	8548	14487	291.3	249
EOG091G0E2X	Complete	NODE_3155_length_8849_cov_18.746922	5194	6366	118.5	206
EOG091G0E3F	Complete	NODE_4254_length_6291_cov_14.332153	2244	3260	213.2	268
EOG091G0E3V	Complete	NODE_107_length_56641_cov_14.772806	18145	27741	308.9	229
EOG091G0E5O	Complete	NODE_1370_length_18077_cov_14.592889	2743	8938	301	265
EOG091G0E5P	Complete	NODE_2231_length_12384_cov_17.393435	410	4955	147.3	177
EOG091G0E7S	Complete	NODE_601_length_28598_cov_15.186564	4697	18627	192.3	290
EOG091G0E8J	Complete	NODE_6102_length_3864_cov_18.604436	606	3401	302.7	300
EOG091G0EA2	Complete	NODE_2320_length_11915_cov_14.440784	1762	6125	171.9	138
EOG091G0EAF	Complete	NODE_2323_length_11907_cov_15.881826	8054	9642	369.8	273
EOG091G0EBA	Complete	NODE_3145_length_8889_cov_16.149115	1996	6071	256.6	396
EOG091G0EH8	Complete	NODE_343_length_37288_cov_15.808229	35048	35881	407.3	229
EOG091G0EHF	Fragmented	NODE_40_length_72720_cov_15.275828	31512	33469	112.8	142
EOG091G0EHY	Complete	NODE_38_length_73621_cov_15.116964	22554	23491	315.5	246
EOG091G0EHZ	Complete	NODE_167_length_47984_cov_13.843885	3188	4400	255.7	216
EOG091G0EKA	Complete	NODE_1698_length_15671_cov_14.094139	1886	8194	299.6	331
EOG091G0ELO	Complete	NODE_1477_length_17319_cov_14.922805	9002	17319	209.5	251
EOG091G0ELS	Complete	NODE_625_length_27957_cov_14.328802	13660	14789	285.9	219
EOG091G0EM6	Missing
EOG091G0EMF	Complete	NODE_3372_length_8319_cov_17.023417	3556	6237	107.7	120
EOG091G0EO4	Missing
EOG091G0EQR	Missing
EOG091G0ER1	Complete	NODE_1382_length_17952_cov_14.463608	13270	15626	200.9	248
EOG091G0ERU	Complete	NODE_426_length_33952_cov_15.133727	23400	25116	302.1	368
EOG091G0ES6	Complete	NODE_343_length_37288_cov_15.808229	14206	19605	301.8	184
EOG091G0EUU	Complete	NODE_208_length_45007_cov_14.353795	5767	6993	324.8	303
EOG091G0EVK	Complete	NODE_962_length_22620_cov_14.625427	9030	13923	377.3	251
EOG091G0EZ8	Complete	NODE_4_length_115322_cov_15.457139	36537	39217	278.3	257
EOG091G0EZO	Complete	NODE_1598_length_16477_cov_19.884695	4401	8096	347.5	248
EOG091G0F0I	Complete	NODE_2291_length_12089_cov_21.672494	272	3545	290.8	347
EOG091G0F70	Complete	NODE_895_length_23349_cov_14.334050	11987	12925	73.7	130
EOG091G0F93	Complete	NODE_107_length_56641_cov_14.772806	14704	22439	290.2	506
EOG091G0FAM	Complete	NODE_1504_length_17164_cov_17.034939	6359	9257	320.8	263
EOG091G0FH3	Complete	NODE_1229_length_19588_cov_14.674594	3052	6877	185.5	150
EOG091G0FIJ	Complete	NODE_422_length_34027_cov_15.830751	17378	18951	169.6	243
EOG091G0FJB	Complete	NODE_199_length_45665_cov_15.046240	6819	12186	341.7	248
EOG091G0FOR	Missing
EOG091G0FPM	Complete	NODE_474_length_32306_cov_17.940302	786	8933	329.2	270
EOG091G0FPV	Complete	NODE_2026_length_13576_cov_18.058819	8328	12448	390.9	306
EOG091G0FQ2	Complete	NODE_503_length_31332_cov_14.191425	1918	2705	195.1	127
EOG091G0FS8	Complete	NODE_1270_length_19189_cov_14.763081	356	6172	132.1	171
EOG091G0FSK	Complete	NODE_5591_length_4385_cov_21.586815	401	4385	83.3	136
EOG091G0FTU	Complete	NODE_1007_length_22039_cov_15.902741	16341	21278	377.8	304
EOG091G0FWS	Complete	NODE_4061_length_6664_cov_14.767724	1148	4103	366.4	280
EOG091G0FXV	Complete	NODE_14_length_89067_cov_14.348387	3828	5319	239.8	214
EOG091G0FYA	Missing
EOG091G0FYY	Complete	NODE_585_length_28877_cov_14.322049	21787	27661	149.8	152
EOG091G0FZN	Complete	NODE_2169_length_12710_cov_15.349640	11298	12710	203.8	245
EOG091G0G1G	Missing
EOG091G0G3M	Complete	NODE_120_length_54493_cov_15.175720	20023	22014	463.2	323
EOG091G0G46	Missing
EOG091G0G58	Complete	NODE_381_length_35561_cov_16.074062	29649	35260	40.5	311
EOG091G0G6C	Complete	NODE_5166_length_4888_cov_13.271461	650	2455	193.2	192
EOG091G0G6Z	Complete	NODE_4538_length_5825_cov_14.868302	2286	3297	240.7	177
EOG091G0G71	Complete	NODE_821_length_24477_cov_14.955861	10407	12784	227.1	204
EOG091G0G88	Complete	NODE_1176_length_20146_cov_17.645971	13282	16724	207.5	226
EOG091G0G8R	Complete	NODE_997_length_22180_cov_14.400172	13867	14571	222.1	169
EOG091G0G8S	Complete	NODE_4226_length_6348_cov_13.512837	4116	6088	140.8	213
EOG091G0GA7	Fragmented	NODE_25_length_80976_cov_14.746078	40773	46400	140	104
EOG091G0GA8	Complete	NODE_1133_length_20479_cov_17.636604	962	2008	170.7	209
EOG091G0GBB	Complete	NODE_1438_length_17607_cov_22.473702	1319	4092	125.4	170
EOG091G0GD0	Complete	NODE_1131_length_20489_cov_14.457525	12698	14475	50.7	233
EOG091G0GDF	Complete	NODE_644_length_27681_cov_13.946602	11403	15032	391.4	323
EOG091G0GI9	Missing
EOG091G0GIC	Complete	NODE_128_length_53314_cov_15.696602	30584	32946	194.7	203
EOG091G0GKH	Complete	NODE_539_length_30305_cov_14.338858	1073	1726	145.9	143
EOG091G0GKX	Complete	NODE_1136_length_20473_cov_13.927192	7304	9069	135.6	232
EOG091G0GMC	Complete	NODE_1316_length_18584_cov_14.368941	6818	12819	310.4	190
EOG091G0GN7	Complete	NODE_9061_length_1970_cov_12.562599	194	1315	430.8	313
EOG091G0GOU	Complete	NODE_1345_length_18328_cov_18.074845	4435	5504	302	220
EOG091G0GQO	Complete	NODE_2065_length_13326_cov_13.507359	4910	9247	192.2	262
EOG091G0GUK	Complete	NODE_2171_length_12704_cov_19.702463	2346	3126	62.4	137
EOG091G0GVZ	Complete	NODE_402_length_34719_cov_14.279891	6149	8596	351.3	253
EOG091G0GWF	Complete	NODE_3330_length_8429_cov_15.329502	3863	8224	487.3	286
EOG091G0GWO	Complete	NODE_1423_length_17731_cov_15.143877	3097	5535	251.6	215
EOG091G0GY1	Complete	NODE_1816_length_14900_cov_14.330230	915	6466	230.4	212
EOG091G0GZ4	Complete	NODE_33_length_74754_cov_15.209797	14720	16877	35.6	339
EOG091G0H07	Complete	NODE_735_length_25962_cov_14.655747	2783	3769	196.8	210
EOG091G0H0S	Complete	NODE_81_length_61495_cov_14.513449	4827	5756	132.9	232
EOG091G0H14	Complete	NODE_163_length_48638_cov_15.815840	9424	14722	161.3	191
EOG091G0H3D	Complete	NODE_3182_length_8770_cov_14.918555	4682	6099	303.5	317
EOG091G0H3U	Complete	NODE_4481_length_5896_cov_14.966317	1	3204	370.1	481
EOG091G0H5Q	Complete	NODE_1117_length_20699_cov_14.520755	2444	4941	228.6	232
EOG091G0H62	Complete	NODE_149_length_50305_cov_14.924405	39493	41942	258.8	220
EOG091G0H64	Complete	NODE_2990_length_9328_cov_12.487515	1377	2825	259.4	273
EOG091G0H6A	Complete	NODE_1717_length_15541_cov_14.933652	5448	11240	272.5	153
EOG091G0H6J	Missing
EOG091G0H8F	Complete	NODE_5241_length_4779_cov_14.009996	1166	4779	337.7	297
EOG091G0HAI	Complete	NODE_1439_length_17596_cov_16.486272	13896	16390	372	191
EOG091G0HAT	Complete	NODE_1327_length_18479_cov_14.897511	6756	15068	221.5	248
EOG091G0HBC	Complete	NODE_174_length_47499_cov_15.266142	3389	4239	181	207
EOG091G0HC5	Complete	NODE_1410_length_17783_cov_14.381227	13194	14320	207.5	286
EOG091G0HDF	Complete	NODE_4696_length_5565_cov_17.086188	1541	4580	95.9	213
EOG091G0HJH	Complete	NODE_2715_length_10176_cov_15.405387	4345	8925	346.3	230
EOG091G0HML	Complete	NODE_2875_length_9686_cov_15.105214	773	8541	144.7	336
EOG091G0HMT	Complete	NODE_2410_length_11542_cov_14.747318	1729	2256	78.3	97
EOG091G0HOK	Complete	NODE_161_length_48980_cov_14.652066	27580	34007	248.7	182
EOG091G0HP9	Complete	NODE_888_length_23429_cov_14.773167	14504	21335	152	207
EOG091G0HQ3	Complete	NODE_863_length_23905_cov_13.914974	4557	6727	103	188
EOG091G0HS4	Complete	NODE_733_length_26019_cov_13.456017	23201	25656	85.5	138
EOG091G0HS8	Complete	NODE_140_length_51816_cov_15.688456	32594	38644	154.7	205
EOG091G0HSB	Complete	NODE_39_length_73342_cov_14.592698	25346	29694	290.3	209
EOG091G0HT4	Complete	NODE_321_length_38006_cov_17.636057	28387	29967	205.7	334
EOG091G0HTU	Complete	NODE_5413_length_4596_cov_15.616729	970	2881	367.2	230
EOG091G0HXI	Complete	NODE_3989_length_6825_cov_14.154416	1	3235	150.8	206
EOG091G0HXJ	Fragmented	NODE_1994_length_13764_cov_16.411266	1426	2204	149	172
EOG091G0HYF	Complete	NODE_42_length_72373_cov_14.618513	57024	61544	324.7	205
EOG091G0HZK	Complete	NODE_317_length_38176_cov_15.381244	342	2752	207	242
EOG091G0I1O	Complete	NODE_105_length_56824_cov_15.011895	1699	3111	76.2	152
EOG091G0I2X	Complete	NODE_23_length_81461_cov_14.685626	33008	39132	211.1	219
EOG091G0I2Z	Complete	NODE_5726_length_4244_cov_32.214303	626	1564	186.8	190
EOG091G0I5H	Missing
EOG091G0I7M	Complete	NODE_4749_length_5497_cov_17.815867	1	2292	69.3	176
EOG091G0I85	Complete	NODE_187_length_46374_cov_15.425276	5831	11387	179	255
EOG091G0I8J	Complete	NODE_135_length_52579_cov_16.698164	12205	18714	213.7	217
EOG091G0ID9	Complete	NODE_6039_length_3910_cov_15.208192	1946	3432	327.9	275
EOG091G0IDE	Missing
EOG091G0IDG	Complete	NODE_426_length_33952_cov_15.133727	27196	29562	444.5	238
EOG091G0IDP	Complete	NODE_1983_length_13802_cov_18.281894	334	1415	308.7	170
EOG091G0IDS	Missing
EOG091G0IF3	Complete	NODE_113_length_55459_cov_15.590517	8961	18975	120.1	108
EOG091G0IGG	Complete	NODE_222_length_44240_cov_15.171795	30991	36651	317.3	191
EOG091G0IHL	Complete	NODE_333_length_37608_cov_14.617996	9098	13645	70.4	131
EOG091G0II3	Complete	NODE_4282_length_6243_cov_14.056439	4920	5675	234.5	181
EOG091G0ILG	Complete	NODE_599_length_28631_cov_15.270785	24908	28416	225.6	177
EOG091G0ILS	Complete	NODE_377_length_35708_cov_19.595240	15168	17028	292.1	274
EOG091G0IMB	Complete	NODE_1222_length_19675_cov_14.942596	353	1357	69.8	232
EOG091G0IMD	Complete	NODE_1963_length_13908_cov_15.165570	1086	6732	208.7	169
EOG091G0IMI	Complete	NODE_2267_length_12184_cov_13.972578	266	8745	162.6	222
EOG091G0IQ7	Complete	NODE_457_length_32804_cov_14.864210	6918	10109	319.2	200
EOG091G0IQD	Complete	NODE_5673_length_4301_cov_78.764205	491	2805	341	265
EOG091G0IRO	Complete	NODE_3022_length_9232_cov_15.098635	3122	8915	197.8	197
EOG091G0IS6	Complete	NODE_1026_length_21799_cov_15.486419	1	4535	120.1	209
EOG091G0ITS	Complete	NODE_1609_length_16420_cov_15.149299	8760	11589	353	256
EOG091G0IUT	Complete	NODE_3677_length_7571_cov_13.611022	315	5542	178.8	110
EOG091G0IVB	Complete	NODE_2696_length_10297_cov_13.818395	3940	9656	210.9	144
EOG091G0IWR	Complete	NODE_1920_length_14135_cov_14.914497	11244	12149	147.5	193
EOG091G0IX8	Complete	NODE_70_length_65355_cov_16.170992	42301	45235	198	193
EOG091G0IXA	Complete	NODE_120_length_54493_cov_15.175720	44726	45604	155.5	226
EOG091G0IXT	Complete	NODE_2169_length_12710_cov_15.349640	6293	7172	213.6	180
EOG091G0IXY	Fragmented	NODE_457_length_32804_cov_14.864210	23763	24663	56.2	124
EOG091G0IYB	Complete	NODE_6043_length_3908_cov_13.254242	798	3860	841.4	633
EOG091G0IZD	Complete	NODE_46_length_71412_cov_15.106049	28467	33805	118.1	146
EOG091G0IZX	Complete	NODE_1615_length_16358_cov_14.586635	10071	12748	371.7	199
EOG091G0J09	Complete	NODE_288_length_39974_cov_14.424669	847	2340	254.7	213
EOG091G0J14	Complete	NODE_306_length_38913_cov_17.349830	30181	35607	218.2	157
EOG091G0J2W	Complete	NODE_132_length_53155_cov_14.839350	35419	36552	92.3	190
EOG091G0J56	Missing
EOG091G0J61	Missing
EOG091G0J69	Missing
EOG091G0J7A	Complete	NODE_9334_length_1865_cov_12.158277	904	1865	196.2	194
EOG091G0J98	Complete	NODE_29_length_77593_cov_15.025363	42163	48107	307.6	307
EOG091G0JBM	Missing
EOG091G0JBZ	Complete	NODE_122_length_54309_cov_14.928548	31328	32491	246.8	189
EOG091G0JC7	Complete	NODE_2417_length_11510_cov_14.359223	1168	2118	111.8	171
EOG091G0JEC	Complete	NODE_41_length_72447_cov_15.733633	1736	4525	198.6	128
EOG091G0JGU	Complete	NODE_2104_length_13086_cov_15.749097	7508	12449	150.8	183
EOG091G0JHN	Complete	NODE_317_length_38176_cov_15.381244	14685	15545	223.2	192
EOG091G0JHQ	Complete	NODE_13875_length_744_cov_11.476762	1	744	240.2	174
EOG091G0JI0	Complete	NODE_2127_length_12955_cov_16.395714	11215	12113	291.3	195
EOG091G0JI1	Complete	NODE_323_length_37985_cov_14.506991	18805	23198	234.1	130
EOG091G0JIA	Complete	NODE_818_length_24486_cov_15.230407	12000	18101	98	155
EOG091G0JMY	Complete	NODE_3064_length_9107_cov_14.531008	4969	6025	152.5	198
EOG091G0JTG	Complete	NODE_1379_length_18015_cov_14.919946	12042	13544	143.7	184
EOG091G0JTR	Complete	NODE_7487_length_2798_cov_14.461227	1	1975	41.8	244
EOG091G0JU7	Complete	NODE_14_length_89067_cov_14.348387	9064	14966	302.3	227
EOG091G0JUY	Complete	NODE_6873_length_3214_cov_14.987249	19	2739	320.1	185
EOG091G0JWC	Complete	NODE_2248_length_12278_cov_14.209655	3605	8658	154.4	150
EOG091G0JWK	Missing
EOG091G0JYQ	Complete	NODE_1338_length_18384_cov_22.800623	9120	13186	278.3	160
EOG091G0JZV	Missing
EOG091G0K0D	Complete	NODE_857_length_23979_cov_19.011422	13851	14619	117.4	151
EOG091G0K0H	Complete	NODE_4588_length_5751_cov_11.396369	2297	5501	167.4	154
EOG091G0K1G	Complete	NODE_331_length_37670_cov_14.082303	10046	13782	413	234
EOG091G0K1H	Complete	NODE_1743_length_15338_cov_14.733962	1327	7782	96.7	133
EOG091G0K1Z	Complete	NODE_6716_length_3337_cov_14.361963	326	3193	54.2	158
EOG091G0K2R	Complete	NODE_1_length_148486_cov_15.331314	109671	116204	245.9	234
EOG091G0K6O	Complete	NODE_5351_length_4667_cov_19.463399	1875	4667	168.5	129
EOG091G0K82	Complete	NODE_1743_length_15338_cov_14.733962	747	3245	246.4	239
EOG091G0K92	Complete	NODE_522_length_30658_cov_14.414538	26721	30306	96.6	148
EOG091G0K95	Duplicated	NODE_2533_length_10961_cov_11.074605	376	6038	210.8	198
EOG091G0K95	Duplicated	NODE_825_length_24373_cov_16.184804	2123	5025	241.9	298
EOG091G0K98	Complete	NODE_51_length_69568_cov_13.914305	17770	27786	248.3	365
EOG091G0K9M	Complete	NODE_3766_length_7366_cov_13.895047	4370	5223	245.9	181
EOG091G0KC3	Complete	NODE_690_length_26685_cov_14.440018	15505	20179	160.2	165
EOG091G0KEQ	Fragmented	NODE_98_length_58414_cov_13.719989	13461	22524	37.9	49
EOG091G0KGO	Complete	NODE_259_length_41338_cov_14.937205	25686	33274	234.5	152
EOG091G0KGX	Complete	NODE_734_length_25996_cov_15.448628	6826	9463	207.6	227
EOG091G0KHF	Complete	NODE_575_length_29159_cov_14.484045	26951	28046	278.2	240
EOG091G0KJA	Complete	NODE_1052_length_21456_cov_14.222134	9584	10588	182.1	237
EOG091G0KM6	Complete	NODE_72_length_64896_cov_15.078665	45880	48462	232.3	160
EOG091G0KNT	Complete	NODE_1370_length_18077_cov_14.592889	6437	11201	190.9	165
EOG091G0KPB	Complete	NODE_283_length_40205_cov_15.454097	13730	21300	116.4	145
EOG091G0KR3	Complete	NODE_1586_length_16579_cov_14.994910	9883	10587	207.8	146
EOG091G0KRB	Complete	NODE_1159_length_20283_cov_15.149906	9474	11729	223.8	149
EOG091G0KRZ	Complete	NODE_15_length_87723_cov_14.002921	54316	56470	291.6	150
EOG091G0KS8	Complete	NODE_376_length_35713_cov_15.320434	7917	14734	147.8	175
EOG091G0KSQ	Complete	NODE_1377_length_18020_cov_14.793290	3753	7283	394.3	305
EOG091G0KSX	Complete	NODE_2637_length_10533_cov_14.241966	600	7984	112.9	136
EOG091G0KUR	Missing
EOG091G0KVW	Complete	NODE_760_length_25525_cov_14.179268	22158	24589	290.8	177
EOG091G0L2T	Complete	NODE_110_length_55732_cov_16.008032	2233	4645	90.2	91
EOG091G0L3L	Complete	NODE_4_length_115322_cov_15.457139	42020	46187	179	157
EOG091G0L4M	Complete	NODE_916_length_23124_cov_15.520328	3832	9161	175.4	155
EOG091G0L4Z	Complete	NODE_2619_length_10614_cov_18.070893	2312	3633	116.7	181
EOG091G0L5D	Missing
EOG091G0L5H	Duplicated	NODE_293_length_39769_cov_14.449662	14400	15080	104.6	145
EOG091G0L5H	Duplicated	NODE_988_length_22312_cov_17.799101	20742	22312	101.9	120
EOG091G0L5I	Complete	NODE_791_length_25107_cov_14.355853	11259	14192	287	162
EOG091G0L5X	Complete	NODE_2193_length_12609_cov_11.825567	3130	8389	178.9	144
EOG091G0L5Z	Complete	NODE_359_length_36884_cov_14.367457	19151	28762	296.6	181
EOG091G0L66	Complete	NODE_3221_length_8676_cov_13.063612	1	1069	218.9	163
EOG091G0L84	Complete	NODE_3348_length_8370_cov_13.788979	86	5451	274.1	221
EOG091G0LAR	Complete	NODE_4047_length_6695_cov_14.186612	702	2945	221.8	158
EOG091G0LB8	Complete	NODE_49_length_70039_cov_14.305837	43761	50518	139.8	153
EOG091G0LBN	Complete	NODE_925_length_23028_cov_13.822230	2436	2946	106.3	111
EOG091G0LCK	Complete	NODE_371_length_36035_cov_14.080956	12793	13527	61.1	67
EOG091G0LCT	Complete	NODE_1377_length_18020_cov_14.793290	3921	7008	160.6	226
EOG091G0LFF	Complete	NODE_496_length_31597_cov_15.876555	4704	7528	274.8	177
EOG091G0LIN	Complete	NODE_165_length_48235_cov_17.181548	40666	46287	291.5	186
EOG091G0LKE	Complete	NODE_2389_length_11618_cov_18.268434	5300	11057	136.7	158
EOG091G0LMQ	Complete	NODE_1159_length_20283_cov_15.149906	14481	17866	181.6	142
EOG091G0LMX	Complete	NODE_2338_length_11847_cov_15.343585	2485	8725	166	166
EOG091G0LMY	Missing
EOG091G0LO1	Complete	NODE_29_length_77593_cov_15.025363	40368	41244	235.2	181
EOG091G0LP5	Complete	NODE_15619_length_573_cov_27.127016	5	464	129.7	98
EOG091G0LPW	Complete	NODE_103_length_57208_cov_15.374333	7888	8625	81	157
EOG091G0LRI	Complete	NODE_1148_length_20375_cov_15.929599	9928	13852	237.6	181
EOG091G0LS0	Complete	NODE_17_length_87102_cov_14.648009	3597	4557	301.7	193
EOG091G0LT0	Complete	NODE_568_length_29301_cov_13.942924	637	2065	245.2	182
EOG091G0LT1	Complete	NODE_1061_length_21368_cov_14.147574	18800	20209	134.4	103
EOG091G0LT7	Complete	NODE_1266_length_19235_cov_16.369611	7831	8523	135.7	200
EOG091G0LTE	Complete	NODE_968_length_22559_cov_15.544791	17093	17806	84.8	153
EOG091G0LVQ	Complete	NODE_1122_length_20622_cov_13.677488	5479	8061	184.1	166
EOG091G0LZ0	Complete	NODE_1229_length_19588_cov_14.674594	3052	6185	189.7	144
EOG091G0M04	Complete	NODE_416_length_34198_cov_14.868116	9863	16731	183	162
EOG091G0M09	Missing
EOG091G0M0J	Complete	NODE_22_length_81713_cov_14.685127	70166	75671	167.5	260
EOG091G0M0S	Complete	NODE_640_length_27830_cov_14.232768	7787	10877	146.1	126
EOG091G0M0T	Complete	NODE_1345_length_18328_cov_18.074845	6122	8996	270.5	160
EOG091G0M12	Complete	NODE_3675_length_7575_cov_13.397439	282	3785	130.7	112
EOG091G0M22	Complete	NODE_3892_length_7055_cov_13.929923	1779	4635	187.5	185
EOG091G0M24	Complete	NODE_688_length_26711_cov_14.148645	18127	23498	52.7	92
EOG091G0M3C	Complete	NODE_125_length_54078_cov_14.063554	25960	30112	202.9	173
EOG091G0M4K	Complete	NODE_4684_length_5583_cov_15.650563	3119	3925	130.7	205
EOG091G0M4Q	Missing
EOG091G0M8S	Complete	NODE_1173_length_20173_cov_14.754180	18475	19221	126.9	143
EOG091G0MB2	Complete	NODE_1006_length_22062_cov_15.156470	6295	14998	213.9	134
EOG091G0MBG	Complete	NODE_130_length_53169_cov_14.240281	29262	31682	61.6	313
EOG091G0MBX	Missing
EOG091G0MCM	Complete	NODE_7416_length_2846_cov_14.880823	1769	2548	114.2	104
EOG091G0MCZ	Missing
EOG091G0MDD	Complete	NODE_3193_length_8759_cov_13.814098	166	2088	271.6	196
EOG091G0MDG	Complete	NODE_186_length_46393_cov_13.581959	997	2121	170.9	136
EOG091G0MDT	Complete	NODE_1644_length_16119_cov_14.762748	9588	12082	259.1	173
EOG091G0MF6	Complete	NODE_75_length_64157_cov_14.459036	34298	35109	266.2	149
EOG091G0MG7	Complete	NODE_317_length_38176_cov_15.381244	20722	21342	42.8	93
EOG091G0MHM	Complete	NODE_814_length_24531_cov_17.278727	5330	7860	90.8	113
EOG091G0MI7	Complete	NODE_1178_length_20128_cov_15.635679	1986	7806	145.6	278
EOG091G0MJA	Complete	NODE_1341_length_18367_cov_14.325369	8735	14486	161	190
EOG091G0MKY	Complete	NODE_1795_length_15009_cov_15.462363	13107	14583	290.4	167
EOG091G0MLD	Complete	NODE_179_length_47103_cov_14.345532	9051	18925	76.2	108
EOG091G0MLX	Complete	NODE_1348_length_18259_cov_14.262567	4881	7387	188.6	143
EOG091G0MMY	Complete	NODE_2296_length_12077_cov_16.133250	6489	12077	115.9	133
EOG091G0MP6	Complete	NODE_84_length_60710_cov_13.976646	2336	6248	249.6	140
EOG091G0MRS	Complete	NODE_1098_length_20865_cov_15.534587	1651	9732	304.8	154
EOG091G0MS7	Missing
EOG091G0MSB	Complete	NODE_145_length_50734_cov_14.656553	5376	12360	446.4	268
EOG091G0MSR	Complete	NODE_1605_length_16435_cov_15.593960	7634	9844	90.6	154
EOG091G0MUD	Complete	NODE_7545_length_2752_cov_18.424299	1644	2219	245.9	164
EOG091G0MVL	Complete	NODE_549_length_30034_cov_15.803018	12667	15147	262	167
EOG091G0MVR	Complete	NODE_322_length_38000_cov_16.932073	17574	23304	146.5	193
EOG091G0MY0	Complete	NODE_3384_length_8296_cov_15.197591	2206	3022	223.8	180
EOG091G0MY8	Complete	NODE_2464_length_11266_cov_18.830280	286	5529	122.9	179
EOG091G0MZC	Complete	NODE_3679_length_7566_cov_14.787822	1	7395	152.8	165
EOG091G0N0A	Complete	NODE_185_length_46486_cov_14.066280	1026	8833	164.2	108
EOG091G0N0R	Complete	NODE_104_length_57195_cov_14.352848	37508	41626	304.5	209
EOG091G0N0U	Complete	NODE_1551_length_16842_cov_13.640203	6275	7654	236.7	206
EOG091G0N2F	Complete	NODE_456_length_32875_cov_14.316757	28403	32372	152	119
EOG091G0N9D	Complete	NODE_857_length_23979_cov_19.011422	1	2585	147.9	185
EOG091G0N9Z	Complete	NODE_62_length_66994_cov_15.087616	12060	20806	110.7	133
EOG091G0NH9	Missing
EOG091G0NIU	Duplicated	NODE_136_length_52544_cov_15.021175	14243	18835	135.8	100
EOG091G0NIU	Duplicated	NODE_136_length_52544_cov_15.021175	32236	32839	145.4	101
EOG091G0NIY	Complete	NODE_306_length_38913_cov_17.349830	21777	25461	217.8	156
EOG091G0NK3	Complete	NODE_339_length_37408_cov_17.090220	7344	8542	244.4	160
EOG091G0NKD	Complete	NODE_728_length_26096_cov_14.475307	21729	22472	208	191
EOG091G0NM1	Complete	NODE_949_length_22763_cov_14.332408	2333	3338	84.1	148
EOG091G0NMJ	Complete	NODE_8809_length_2082_cov_15.720200	746	1803	249.5	174
EOG091G0NNO	Fragmented	NODE_29_length_77593_cov_15.025363	40435	43184	160.5	151
EOG091G0NOA	Complete	NODE_25_length_80976_cov_14.746078	44621	45379	129.2	179
EOG091G0NP6	Missing
EOG091G0NP7	Complete	NODE_527_length_30528_cov_14.411284	27471	27821	62.7	102
EOG091G0NQW	Complete	NODE_1391_length_17893_cov_22.215873	11184	13952	435.5	357
EOG091G0NRN	Missing
EOG091G0NTO	Complete	NODE_314_length_38276_cov_16.209534	7977	14264	192.5	106
EOG091G0NTZ	Missing
EOG091G0NVA	Complete	NODE_3989_length_6825_cov_14.154416	3356	6468	248.7	155
EOG091G0O40	Complete	NODE_15_length_87723_cov_14.002921	48849	54905	90.3	132
EOG091G0O4W	Missing
EOG091G0O5A	Complete	NODE_104_length_57195_cov_14.352848	26810	32175	73.7	86
EOG091G0O6E	Complete	NODE_64_length_66695_cov_14.672656	42939	51727	259.3	174
EOG091G0O7O	Complete	NODE_5859_length_4110_cov_10.503347	1	2980	90.1	181
EOG091G0O97	Complete	NODE_1147_length_20383_cov_15.276765	15809	18758	119.5	331
EOG091G0O9D	Complete	NODE_4722_length_5537_cov_14.495604	526	1397	227.1	149
EOG091G0OFC	Complete	NODE_411_length_34413_cov_14.971167	1126	11574	117.2	160
EOG091G0OHF	Complete	NODE_426_length_33952_cov_15.133727	13040	21083	817.8	641
EOG091G0OI8	Complete	NODE_599_length_28631_cov_15.270785	2600	4410	290.2	157
EOG091G0OM4	Complete	NODE_4041_length_6710_cov_14.658676	346	4134	146	138
EOG091G0ONT	Complete	NODE_718_length_26223_cov_16.502830	19135	21937	231.9	176
EOG091G0OPI	Fragmented	NODE_3125_length_8949_cov_17.118688	6967	8224	69.4	86
EOG091G0OTI	Complete	NODE_2695_length_10298_cov_15.245964	2223	4462	160.5	138
EOG091G0OUM	Fragmented	NODE_1423_length_17731_cov_15.143877	1	1057	147.8	109
EOG091G0OWC	Complete	NODE_3735_length_7454_cov_15.377796	1	3954	59.1	169
EOG091G0OWI	Complete	NODE_1869_length_14496_cov_14.816145	12108	13012	146.8	145
EOG091G0OY0	Complete	NODE_369_length_36267_cov_15.194860	13443	14065	101.3	127
EOG091G0P4K	Complete	NODE_480_length_32140_cov_14.101301	18619	24223	284.3	386
EOG091G0P5H	Complete	NODE_55_length_68407_cov_14.991834	35200	38369	113.9	136
EOG091G0P5N	Complete	NODE_48_length_70139_cov_14.917288	67492	69924	171.6	134
EOG091G0P9B	Complete	NODE_290_length_39930_cov_16.198906	1532	3941	134.9	130
EOG091G0PAG	Complete	NODE_3874_length_7101_cov_16.273918	493	6511	242.6	137
EOG091G0PD3	Complete	NODE_658_length_27431_cov_15.084119	6426	9046	120.5	103
EOG091G0PEI	Complete	NODE_188_length_46319_cov_15.859846	25918	31388	245.2	125
EOG091G0PGM	Fragmented	NODE_166_length_48160_cov_14.420648	3	4823	46.7	45
EOG091G0PHL	Duplicated	NODE_983_length_22404_cov_15.531867	13663	14913	220.5	148
EOG091G0PHL	Duplicated	NODE_983_length_22404_cov_15.531867	15039	15736	233.4	148
EOG091G0PIU	Complete	NODE_112_length_55519_cov_14.824862	53433	53978	175.6	157
EOG091G0PL0	Complete	NODE_1790_length_15036_cov_12.926934	12812	13943	199.2	189
EOG091G0PNO	Complete	NODE_575_length_29159_cov_14.484045	4328	5018	142.8	127
EOG091G0PNP	Complete	NODE_818_length_24486_cov_15.230407	10949	11706	119.6	159
EOG091G0PUZ	Complete	NODE_963_length_22619_cov_14.139296	20509	21598	289.5	160
EOG091G0PVT	Complete	NODE_1795_length_15009_cov_15.462363	8306	9105	123.2	124
EOG091G0PXB	Complete	NODE_490_length_31766_cov_17.152734	10430	14155	232.2	152
EOG091G0Q02	Complete	NODE_343_length_37288_cov_15.808229	26862	31202	127.4	138
EOG091G0Q05	Missing
EOG091G0Q1X	Complete	NODE_1142_length_20399_cov_13.959059	6134	13508	143.7	109
EOG091G0Q27	Complete	NODE_1817_length_14893_cov_14.962203	9435	14711	176.4	181
EOG091G0Q58	Complete	NODE_1282_length_19036_cov_12.092885	24	5274	223.6	172
EOG091G0Q7M	Complete	NODE_2717_length_10170_cov_14.692163	1619	5709	125.8	148
EOG091G0QBN	Complete	NODE_152_length_50084_cov_15.410383	27075	27533	94.3	80
EOG091G0QCX	Complete	NODE_545_length_30116_cov_13.808615	22717	27204	141.7	140
EOG091G0QE1	Missing
EOG091G0QEQ	Complete	NODE_2065_length_13326_cov_13.507359	1	3092	122.5	210
EOG091G0QGZ	Complete	NODE_1479_length_17296_cov_15.197805	11528	16517	218.9	123
EOG091G0QIP	Complete	NODE_764_length_25481_cov_13.800071	9246	14687	142	119
EOG091G0QJA	Complete	NODE_656_length_27468_cov_15.156657	11896	13202	111.2	93
EOG091G0QKK	Complete	NODE_1389_length_17896_cov_14.208149	4564	5647	223.9	150
EOG091G0QNR	Complete	NODE_1372_length_18064_cov_16.254406	12550	15884	121.9	145
EOG091G0QNW	Complete	NODE_118_length_54823_cov_15.635754	13730	21204	77.1	91
EOG091G0QPG	Complete	NODE_329_length_37846_cov_14.834759	21474	24337	264.8	153
EOG091G0QRW	Complete	NODE_254_length_42024_cov_14.786135	15798	16834	224.3	131
EOG091G0QS4	Fragmented	NODE_14848_length_632_cov_27.282883	1	428	108.5	88
EOG091G0QS6	Complete	NODE_1101_length_20850_cov_14.019352	7123	9396	86.5	93
EOG091G0QUH	Complete	NODE_861_length_23932_cov_15.962482	910	6644	90.4	107
EOG091G0QW9	Complete	NODE_840_length_24174_cov_21.058306	3014	3951	226.1	194
EOG091G0QZ2	Complete	NODE_868_length_23834_cov_14.205413	1	4415	137.9	99
EOG091G0R04	Complete	NODE_609_length_28334_cov_14.150476	646	3205	233.5	166
EOG091G0R0A	Missing
EOG091G0R21	Complete	NODE_3372_length_8319_cov_17.023417	1660	3455	139.2	139
EOG091G0R3S	Complete	NODE_4133_length_6537_cov_13.768731	4560	5531	280	238
EOG091G0R6Z	Complete	NODE_5413_length_4596_cov_15.616729	970	3668	274.6	172
EOG091G0R9X	Complete	NODE_2985_length_9337_cov_15.267711	7071	7794	147.1	141
EOG091G0RA2	Complete	NODE_1016_length_21944_cov_14.999451	19720	20441	229.1	117
EOG091G0RCI	Complete	NODE_265_length_41066_cov_14.772451	8713	10711	149.8	138
EOG091G0RHX	Complete	NODE_93_length_59254_cov_15.284756	37017	38972	103.8	119
EOG091G0RI9	Complete	NODE_1597_length_16480_cov_14.453758	13996	15248	143.4	151
EOG091G0RKU	Complete	NODE_561_length_29446_cov_14.085907	15683	21157	116	105
EOG091G0RM8	Missing
EOG091G0RPE	Complete	NODE_4715_length_5541_cov_17.471083	2404	5097	144	108
EOG091G0RR3	Complete	NODE_166_length_48160_cov_14.420648	3	4823	143.4	148
EOG091G0RRA	Complete	NODE_76_length_63543_cov_15.387262	18826	21288	118.8	135
EOG091G0RRE	Complete	NODE_605_length_28437_cov_15.454654	7889	10789	86	132
EOG091G0RRN	Complete	NODE_449_length_33209_cov_15.329440	6	2135	152.8	129
EOG091G0RRT	Complete	NODE_7541_length_2755_cov_14.414488	973	2103	154.3	121
EOG091G0RT1	Complete	NODE_1321_length_18533_cov_16.821305	8069	12680	299.6	175
EOG091G0RTI	Complete	NODE_703_length_26482_cov_14.560083	21105	24736	145.4	182
EOG091G0RTZ	Complete	NODE_3045_length_9154_cov_15.597003	2193	2598	178.6	83
EOG091G0RVD	Complete	NODE_5268_length_4756_cov_12.674717	1	1695	155.8	122
EOG091G0RWI	Missing
EOG091G0RWW	Complete	NODE_7127_length_3053_cov_12.917339	1646	2987	109.6	115
EOG091G0S0I	Missing
EOG091G0S2R	Complete	NODE_1778_length_15123_cov_14.574837	4564	12775	95.9	236
EOG091G0S5L	Complete	NODE_3637_length_7674_cov_14.883902	4466	6200	602.7	434
EOG091G0S8Y	Complete	NODE_6_length_108213_cov_14.843392	27761	33694	189.4	127
EOG091G0SAU	Complete	NODE_1868_length_14517_cov_24.060180	8147	12733	88	130
EOG091G0SB2	Complete	NODE_96_length_58635_cov_15.078520	43533	44213	196.9	153
EOG091G0SBR	Complete	NODE_2155_length_12812_cov_16.093051	3232	7332	160.4	151
EOG091G0SCV	Complete	NODE_49_length_70039_cov_14.305837	27157	27954	50.1	69
EOG091G0SGH	Complete	NODE_258_length_41492_cov_14.582494	3425	7543	150.6	126
EOG091G0SGT	Missing
EOG091G0SM9	Complete	NODE_663_length_27251_cov_14.184183	16888	17470	132.9	128
EOG091G0SNM	Complete	NODE_969_length_22559_cov_14.490348	1780	4408	213.8	139
EOG091G0SOZ	Missing
EOG091G0SQV	Missing
EOG091G0SRJ	Missing
EOG091G0SRZ	Complete	NODE_3494_length_7985_cov_14.533005	3226	7065	184.4	126
EOG091G0SU6	Complete	NODE_1609_length_16420_cov_15.149299	11419	14347	235.2	219
EOG091G0SV1	Complete	NODE_632_length_27891_cov_15.249371	9742	14929	197.6	125
EOG091G0T3D	Missing
EOG091G0T3X	Missing
EOG091G0T5O	Missing
EOG091G0T79	Complete	NODE_2211_length_12520_cov_15.795226	10310	11680	116	145
EOG091G0TA6	Complete	NODE_3987_length_6828_cov_14.228262	160	2528	153.5	174
EOG091G0TAC	Missing
EOG091G0TAU	Complete	NODE_2781_length_10006_cov_23.812871	1803	4116	201.9	289
EOG091G0TCJ	Fragmented	NODE_772_length_25368_cov_14.331501	1618	7563	96.3	81
EOG091G0TKH	Complete	NODE_11557_length_1174_cov_15.291705	366	1009	118.7	104
EOG091G0TM2	Complete	NODE_41_length_72447_cov_15.733633	690	5735	103.3	75
EOG091G0TN4	Complete	NODE_3316_length_8465_cov_14.579757	3320	7890	130.9	102
EOG091G0TNU	Complete	NODE_120_length_54493_cov_15.175720	26947	29744	180	102
EOG091G0TQF	Complete	NODE_2935_length_9473_cov_13.997659	2908	7654	207.7	125
EOG091G0TRW	Complete	NODE_1273_length_19139_cov_14.962229	7187	11654	129.9	116
EOG091G0TSE	Complete	NODE_1290_length_18935_cov_18.888907	9434	9945	181.4	108
EOG091G0TVG	Complete	NODE_6519_length_3483_cov_12.472402	2816	3470	116.3	103
EOG091G0TWR	Complete	NODE_500_length_31393_cov_16.201079	30245	31005	155.3	83
EOG091G0TZ2	Complete	NODE_150_length_50162_cov_17.209364	36842	40832	88.3	111
EOG091G0TZU	Complete	NODE_1466_length_17406_cov_15.059496	1281	1834	154.9	128
EOG091G0TZX	Complete	NODE_3_length_117754_cov_15.339642	103165	107730	239.6	134
EOG091G0U2U	Complete	NODE_1272_length_19140_cov_15.152547	12271	16776	169.5	137
EOG091G0U3W	Complete	NODE_1205_length_19880_cov_14.459678	10457	13251	124.2	141
EOG091G0U4B	Complete	NODE_3064_length_9107_cov_14.531008	6166	6957	86	159
EOG091G0U75	Duplicated	NODE_1102_length_20829_cov_16.790237	13806	19531	137.5	173
EOG091G0U75	Duplicated	NODE_5144_length_4911_cov_13.535374	373	4762	129.1	167
EOG091G0UB5	Complete	NODE_7274_length_2948_cov_27.896552	1558	2948	175.8	104
EOG091G0UE6	Fragmented	NODE_1536_length_16956_cov_15.063511	15829	16184	127.4	91
EOG091G0UKA	Complete	NODE_1269_length_19198_cov_15.112285	9832	11485	236.9	122
EOG091G0UKP	Complete	NODE_499_length_31450_cov_14.253562	19567	24687	181.8	125
EOG091G0ULR	Complete	NODE_6127_length_3840_cov_13.884932	1	955	141.4	175
EOG091G0UOM	Complete	NODE_10_length_94451_cov_14.527253	47401	49690	110.5	114
EOG091G0UQ0	Fragmented	NODE_1635_length_16193_cov_14.966741	12848	15067	53.2	44
EOG091G0UQZ	Complete	NODE_73_length_64797_cov_13.694731	35227	37930	186.2	125
EOG091G0UTL	Missing
EOG091G0UUT	Missing
EOG091G0UXY	Missing
EOG091G0UYL	Complete	NODE_2871_length_9693_cov_23.137687	500	2895	190.1	119
EOG091G0UZ0	Complete	NODE_833_length_24262_cov_14.194377	8870	9348	48.6	85
EOG091G0V3C	Complete	NODE_86_length_60252_cov_14.505143	3157	8411	95.3	112
EOG091G0VGJ	Complete	NODE_1113_length_20720_cov_15.093639	18946	19645	145.7	94
EOG091G0VIF	Complete	NODE_2320_length_11915_cov_14.440784	903	1833	173.6	160
EOG091G0VMU	Missing
EOG091G0VNB	Complete	NODE_34_length_74733_cov_15.536447	49081	51655	182.4	95
EOG091G0VQK	Complete	NODE_2233_length_12379_cov_13.720452	5031	8804	125.9	211
EOG091G0VSN	Complete	NODE_461_length_32716_cov_15.460921	20925	25812	103.9	102
EOG091G0VSZ	Complete	NODE_1281_length_19040_cov_18.880135	10372	12763	119.8	94
EOG091G0VTN	Complete	NODE_354_length_37013_cov_16.791044	16404	19129	149.3	114
EOG091G0VVZ	Complete	NODE_625_length_27957_cov_14.328802	15807	21836	166.2	210
EOG091G0VWO	Complete	NODE_5242_length_4777_cov_14.109787	3370	4079	131.3	96
EOG091G0VZF	Complete	NODE_1616_length_16356_cov_13.858591	11698	12966	162.3	96
EOG091G0W0U	Complete	NODE_461_length_32716_cov_15.460921	14545	17016	82.9	71
EOG091G0W1S	Complete	NODE_688_length_26711_cov_14.148645	22365	26092	190.8	112
EOG091G0W26	Complete	NODE_2813_length_9905_cov_17.739113	2068	2463	185.3	100
EOG091G0W2D	Complete	NODE_343_length_37288_cov_15.808229	24399	26984	120.9	96
EOG091G0W5M	Complete	NODE_631_length_27896_cov_15.524965	5601	9485	196.9	193
EOG091G0W6G	Complete	NODE_1133_length_20479_cov_17.636604	3634	9698	193.4	104
EOG091G0W86	Missing
EOG091G0W8V	Complete	NODE_527_length_30528_cov_14.411284	26918	29356	181.5	80
EOG091G0W96	Complete	NODE_592_length_28708_cov_15.250917	15765	18009	134.4	83
EOG091G0WAL	Complete	NODE_460_length_32722_cov_14.414367	16826	17945	256.1	160
EOG091G0WCB	Complete	NODE_342_length_37299_cov_14.185562	25555	29534	152.3	149
EOG091G0WLL	Complete	NODE_40_length_72720_cov_15.275828	60994	62708	197.2	110
EOG091G0WPV	Complete	NODE_455_length_32877_cov_15.198445	27937	32326	134.8	99
EOG091G0WT4	Complete	NODE_1578_length_16652_cov_14.267994	4238	6242	173.3	88
EOG091G0WUF	Missing
EOG091G0WZ0	Complete	NODE_277_length_40339_cov_16.230192	8698	14499	155	200
EOG091G0X1V	Complete	NODE_1630_length_16226_cov_16.464301	14303	15929	100.9	92
EOG091G0X1Z	Complete	NODE_2511_length_11055_cov_15.030060	3694	8320	121.9	78
EOG091G0X3B	Complete	NODE_143_length_51015_cov_14.056932	30388	35872	96.7	92
EOG091G0X8F	Complete	NODE_4826_length_5383_cov_17.535243	2703	4215	223.1	126
EOG091G0XHF	Complete	NODE_5094_length_4974_cov_12.333061	707	1668	93.4	177
EOG091G0XKP	Complete	NODE_2542_length_10941_cov_15.411727	9225	10553	104.7	208
EOG091G0XN1	Complete	NODE_3128_length_8940_cov_16.607921	6428	8648	95.7	78
EOG091G0XQ3	Complete	NODE_54_length_68575_cov_14.576236	7211	7882	123	144
EOG091G0XRQ	Complete	NODE_1307_length_18725_cov_19.381113	5367	7484	105.8	113
EOG091G0XVD	Complete	NODE_279_length_40275_cov_15.318299	24160	25267	116.5	94
EOG091G0XXE	Complete	NODE_141_length_51744_cov_15.160993	43430	44410	140.8	185
EOG091G0XXM	Complete	NODE_6231_length_3745_cov_15.287895	2496	3162	92.8	72
EOG091G0XYP	Missing
EOG091G0XZC	Complete	NODE_3823_length_7239_cov_15.611980	2580	6915	185.1	142
EOG091G0Y05	Complete	NODE_9781_length_1692_cov_20.414241	401	761	101.7	91
EOG091G0Y09	Complete	NODE_210_length_44784_cov_15.468696	17465	17986	141.1	119
EOG091G0Y35	Fragmented	NODE_2269_length_12175_cov_14.834187	4406	9548	79.3	60
EOG091G0Y6M	Complete	NODE_521_length_30689_cov_14.431497	16259	18055	95	100
EOG091G0Y96	Complete	NODE_353_length_37021_cov_15.394787	24546	34312	45.5	70
EOG091G0YBP	Fragmented	NODE_917_length_23113_cov_15.087515	8581	9164	53.4	59
EOG091G0YCT	Complete	NODE_1847_length_14647_cov_17.161084	3933	7121	134.6	88
EOG091G0YHX	Complete	NODE_700_length_26514_cov_15.229224	13039	15649	185.8	99
EOG091G0YK9	Missing
EOG091G0YP6	Complete	NODE_2361_length_11742_cov_15.478611	1537	5965	104.3	108
EOG091G0YU6	Duplicated	NODE_4939_length_5212_cov_12.550536	2696	3192	167.9	89
EOG091G0YU6	Duplicated	NODE_503_length_31332_cov_14.191425	28346	30224	167	87
EOG091G0YUO	Complete	NODE_1171_length_20209_cov_15.547288	10390	13051	49.9	154
EOG091G0YVI	Complete	NODE_2774_length_10028_cov_14.470807	5649	9660	201.9	116
EOG091G0YY3	Missing
EOG091G0YYA	Complete	NODE_27_length_79431_cov_14.850417	9697	15430	124.9	122
EOG091G0YZ0	Complete	NODE_146_length_50693_cov_14.733464	29973	30536	52.5	84
EOG091G0Z43	Complete	NODE_4043_length_6705_cov_13.291792	1755	4965	75.9	70
EOG091G0Z4E	Complete	NODE_1618_length_16314_cov_14.328878	7414	13800	172.6	116
EOG091G0Z6N	Complete	NODE_1854_length_14604_cov_14.733118	7588	11256	173.3	89
EOG091G0Z6Z	Complete	NODE_1159_length_20283_cov_15.149906	1962	8095	119.1	83
EOG091G0Z7J	Complete	NODE_341_length_37332_cov_15.552892	17456	26756	91.6	296
EOG091G0ZDR	Duplicated	NODE_321_length_38006_cov_17.636057	29587	35218	147.6	121
EOG091G0ZDR	Duplicated	NODE_78_length_62515_cov_15.994539	34882	37458	139.7	133
EOG091G0ZEJ	Complete	NODE_336_length_37531_cov_15.199792	18247	26224	52.3	129
EOG091G0ZLI	Complete	NODE_502_length_31347_cov_15.128558	20560	20881	159.9	76
EOG091G0ZLQ	Complete	NODE_1421_length_17742_cov_14.425927	2361	7761	87.2	99
EOG091G0ZNH	Complete	NODE_4052_length_6683_cov_14.749622	2049	2528	71.6	65
EOG091G0ZRG	Complete	NODE_164_length_48387_cov_15.334424	38394	43850	215.9	126
EOG091G0ZTA	Complete	NODE_3956_length_6900_cov_13.771362	560	1691	94.8	125
EOG091G0ZUA	Complete	NODE_592_length_28708_cov_15.250917	1976	8539	130.5	101
EOG091G0ZWE	Fragmented	NODE_1253_length_19333_cov_14.756959	2174	2593	168.2	90
EOG091G105E	Complete	NODE_5_length_111834_cov_16.684718	67535	69359	138.1	112
EOG091G107U	Complete	NODE_89_length_59960_cov_15.531186	12418	17711	133.9	79
EOG091G1081	Complete	NODE_382_length_35441_cov_14.335567	8659	11227	122	96
EOG091G10CG	Complete	NODE_5339_length_4685_cov_10.225911	1473	3504	173.2	79
EOG091G10FG	Complete	NODE_19_length_85322_cov_14.869001	81233	85055	126.1	74
EOG091G10IX	Complete	NODE_1540_length_16925_cov_15.488129	9689	15586	163.7	104
EOG091G10MO	Complete	NODE_1017_length_21871_cov_14.661971	13239	13634	84.4	96
EOG091G10O5	Complete	NODE_1611_length_16403_cov_19.692883	14670	16403	433	292
EOG091G10SA	Complete	NODE_1618_length_16314_cov_14.328878	4268	8650	116.4	73
EOG091G10SJ	Complete	NODE_2075_length_13265_cov_14.352972	2863	6555	91.3	81
EOG091G112U	Complete	NODE_120_length_54493_cov_15.175720	13317	13865	132.3	88
EOG091G113O	Complete	NODE_1361_length_18148_cov_14.320956	14551	17853	123.2	73
EOG091G1144	Complete	NODE_5379_length_4630_cov_45.361081	1286	3953	88.3	68
EOG091G114S	Complete	NODE_409_length_34452_cov_15.428364	1631	4505	78.1	54
EOG091G115J	Complete	NODE_733_length_26019_cov_13.456017	23426	25805	173.7	179
EOG091G116R	Missing
EOG091G11CG	Complete	NODE_6245_length_3735_cov_14.466648	890	3022	153.1	90
EOG091G11CO	Complete	NODE_855_length_24017_cov_14.869632	1636	4202	688.7	394
EOG091G11IM	Complete	NODE_64_length_66695_cov_14.672656	39613	45480	79.7	116
EOG091G11O6	Complete	NODE_432_length_33845_cov_13.948176	17331	22648	171.3	91
EOG091G11OU	Complete	NODE_160_length_49270_cov_13.930742	12107	12783	146.2	104
EOG091G11PB	Complete	NODE_167_length_47984_cov_13.843885	1	2955	373.5	379
EOG091G11QL	Complete	NODE_411_length_34413_cov_14.971167	974	1448	104.2	67
EOG091G126L	Complete	NODE_20_length_85092_cov_14.477186	11961	12354	126.6	82
EOG091G126R	Complete	NODE_3762_length_7375_cov_15.442176	2401	7375	151.5	111
EOG091G1285	Complete	NODE_860_length_23953_cov_15.502178	20146	23625	78.6	66
EOG091G12A5	Complete	NODE_313_length_38321_cov_14.739698	16734	19206	73.1	66
EOG091G1311	Complete	NODE_7127_length_3053_cov_12.917339	974	2987	114.6	80
EOG091G132G	Complete	NODE_31_length_76722_cov_14.496836	62086	65268	154.5	200
EOG091G134K	Complete	NODE_331_length_37670_cov_14.082303	25396	26742	158.2	96
EOG091G13IJ	Complete	NODE_489_length_31852_cov_15.121825	24485	29988	360.7	255
EOG091G13NA	Complete	NODE_4096_length_6609_cov_14.168096	616	1805	166	98
EOG091G13P1	Complete	NODE_137_length_52265_cov_14.787403	24615	25296	136.5	167
EOG091G13XF	Complete	NODE_538_length_30331_cov_14.870067	20781	24304	89.3	59
EOG091G141O	Missing
EOG091G1422	Complete	NODE_1204_length_19902_cov_15.052055	8215	9375	162.9	114
EOG091G1467	Complete	NODE_4077_length_6642_cov_15.617517	3476	5892	321.8	272
EOG091G146E	Complete	NODE_1_length_148486_cov_15.331314	75737	77563	93.2	54
EOG091G14DH	Complete	NODE_4720_length_5539_cov_12.991395	3770	4200	78.8	89
EOG091G1549	Complete	NODE_4481_length_5896_cov_14.966317	3682	4248	76.6	96
EOG091G15HS	Complete	NODE_3838_length_7176_cov_13.422313	3768	6637	215.4	202
EOG091G15HV	Complete	NODE_86_length_60252_cov_14.505143	19121	24261	61.6	84
EOG091G15KV	Complete	NODE_237_length_43164_cov_14.440829	981	5337	99.4	80
EOG091G15N9	Complete	NODE_1142_length_20399_cov_13.959059	10113	13538	86.1	109
EOG091G15XS	Complete	NODE_2227_length_12389_cov_15.998863	4450	4732	88.6	66
EOG091G15XZ	Complete	NODE_3568_length_7814_cov_19.250485	3123	3517	133.7	72
EOG091G167Y	Missing
EOG091G16EY	Complete	NODE_1052_length_21456_cov_14.222134	7497	9608	106.5	122
EOG091G1757	Complete	NODE_3553_length_7836_cov_15.884908	3640	5408	40	75
EOG091G17I3	Missing
EOG091G17J4	Complete	NODE_4585_length_5753_cov_22.888125	3515	5274	102	76
EOG091G17K3	Complete	NODE_292_length_39822_cov_15.415725	27694	32777	92.8	57
EOG091G1817	Complete	NODE_8886_length_2047_cov_26.118274	1	2047	274.5	312
EOG091G184V	Complete	NODE_1776_length_15130_cov_15.358998	10909	14582	100.4	119
EOG091G18B1	Missing
EOG091G18BK	Complete	NODE_494_length_31600_cov_15.398090	609	1615	70.5	110
EOG091G18YA	Complete	NODE_2253_length_12255_cov_14.635244	6327	7840	67.6	84
EOG091G18Z5	Complete	NODE_403_length_34685_cov_15.622602	1086	6434	53.9	60
EOG091G197A	Complete	NODE_4713_length_5543_cov_22.514636	1251	1805	149.9	97
EOG091G19WY	Complete	NODE_57_length_68052_cov_14.799882	60797	62267	162	95
EOG091G19Y2	Complete	NODE_2825_length_9862_cov_19.025038	8606	9329	129.3	104
EOG091G1A1V	Complete	NODE_769_length_25430_cov_15.905455	15950	18711	95.8	55
EOG091G1A3H	Complete	NODE_988_length_22312_cov_17.799101	19839	20639	58.5	200
EOG091G1AP6	Complete	NODE_585_length_28877_cov_14.322049	15327	16051	181.5	124
EOG091G1BQN	Complete	NODE_41_length_72447_cov_15.733633	12412	17463	98.1	111
EOG091G1CLN	Complete	NODE_71_length_65282_cov_14.184848	51540	52432	82.3	41

## Sheet: OHJ82
# BUSCO version is: 2.0
# The lineage dataset is: metazoa_odb9 (Creation date: 2016-02-13, number of species: 65, number of BUSCOs: 978)
# To reproduce this run: python /bioware/busco-2.0-cloned-20170215/BUSCO.py -i OHJ82_V3_clean.fa -o OHJ82 -l metazoa_odb9/ -m genome -c 40 -sp fly
#
# Busco id	Status	Contig	Start	End	Score	Length
EOG091G00AH	Complete	NODE_1220_length_16673_cov_16.242107	1	14555	891.3	1356
EOG091G00CM	Complete	NODE_883_length_19402_cov_17.612781	1046	9923	499.8	337
EOG091G00GM	Complete	NODE_372_length_27623_cov_17.439846	15745	27095	794.7	740
EOG091G00GQ	Complete	NODE_413_length_26858_cov_17.085658	1911	8842	1400.8	1220
EOG091G00L0	Complete	NODE_323_length_29270_cov_19.543075	2500	14205	459.7	949
EOG091G00MA	Complete	NODE_992_length_18410_cov_17.884252	4491	15642	222.1	396
EOG091G00MI	Complete	NODE_1237_length_16591_cov_17.128800	5838	7004	329.9	281
EOG091G00Q0	Duplicated	NODE_1534_length_14781_cov_15.377448	440	5165	847.2	545
EOG091G00Q0	Duplicated	NODE_5861_length_5720_cov_16.279993	1700	3315	762.6	397
EOG091G00QT	Complete	NODE_3992_length_8040_cov_15.980661	2072	8040	709.2	1008
EOG091G00UD	Complete	NODE_1087_length_17513_cov_16.876979	1028	11711	1037.4	641
EOG091G00VZ	Complete	NODE_138_length_37873_cov_17.752408	17580	22842	603.1	634
EOG091G00Z3	Complete	NODE_444_length_26154_cov_16.837175	1892	8406	838	759
EOG091G011X	Complete	NODE_4297_length_7525_cov_16.803437	855	6986	1340.9	958
EOG091G017G	Complete	NODE_2_length_87276_cov_17.863703	78278	81330	883.3	572
EOG091G017T	Complete	NODE_2186_length_12130_cov_18.707874	1179	11250	1149.6	695
EOG091G019V	Complete	NODE_1878_length_13251_cov_25.456353	1	8805	734.2	528
EOG091G01EW	Complete	NODE_2783_length_10343_cov_18.223846	3467	8324	916.9	663
EOG091G01GC	Complete	NODE_10285_length_2963_cov_15.810464	131	2425	968.9	614
EOG091G01IW	Complete	NODE_873_length_19539_cov_16.869181	615	9665	1160.7	749
EOG091G01LC	Complete	NODE_7399_length_4460_cov_15.774812	1069	4003	194.5	287
EOG091G01MK	Complete	NODE_449_length_26056_cov_17.698333	14394	20899	658.5	675
EOG091G01S9	Complete	NODE_838_length_19883_cov_17.448349	6358	10443	192.6	578
EOG091G01TH	Complete	NODE_13456_length_1951_cov_31.618997	741	1951	514.4	339
EOG091G01TX	Missing
EOG091G01VH	Complete	NODE_284_length_30439_cov_17.386075	15313	28993	1441.4	922
EOG091G01WY	Complete	NODE_5777_length_5811_cov_16.507325	1	2955	582.1	469
EOG091G01XD	Complete	NODE_4424_length_7357_cov_16.514698	1	6781	414.3	521
EOG091G01XI	Complete	NODE_1921_length_13071_cov_18.663460	4626	12878	422.6	551
EOG091G01XQ	Complete	NODE_430_length_26452_cov_17.284322	20610	26155	965	600
EOG091G01Z2	Complete	NODE_906_length_19088_cov_16.934143	1	3958	393.5	445
EOG091G020E	Fragmented	NODE_2732_length_10500_cov_17.354984	6636	10500	285.5	302
EOG091G020Y	Complete	NODE_61_length_48139_cov_18.103054	26866	34997	676.3	413
EOG091G023Z	Fragmented	NODE_9899_length_3109_cov_24.377968	1	3109	614	358
EOG091G024J	Complete	NODE_23_length_60931_cov_17.163342	13795	20960	869.6	691
EOG091G025T	Complete	NODE_2764_length_10377_cov_21.862621	5396	9455	197.8	388
EOG091G0262	Complete	NODE_4470_length_7292_cov_24.264449	1	7292	1037.5	653
EOG091G026F	Complete	NODE_250_length_31808_cov_17.463458	3707	11220	924.9	649
EOG091G026I	Complete	NODE_4178_length_7723_cov_17.718022	1	6125	433.1	651
EOG091G027G	Complete	NODE_4227_length_7658_cov_17.629073	2389	6998	720.2	661
EOG091G028G	Fragmented	NODE_9290_length_3405_cov_34.412861	2319	3349	361.3	244
EOG091G0291	Complete	NODE_1984_length_12837_cov_17.294671	2858	10371	664.1	387
EOG091G029K	Complete	NODE_1705_length_13872_cov_18.448858	475	10105	203.4	441
EOG091G02B4	Complete	NODE_8_length_77324_cov_17.272930	50129	71385	522.5	539
EOG091G02BK	Complete	NODE_11071_length_2671_cov_13.832691	904	2671	547.7	305
EOG091G02C8	Complete	NODE_1435_length_15358_cov_18.895164	433	7838	83.2	383
EOG091G02E4	Complete	NODE_3368_length_9088_cov_17.983909	2426	9088	172.6	277
EOG091G02FR	Duplicated	NODE_1932_length_13024_cov_15.763729	1	9094	111.5	218
EOG091G02FR	Duplicated	NODE_2047_length_12579_cov_16.726364	5087	10374	108.4	213
EOG091G02HY	Complete	NODE_302_length_29932_cov_18.353643	16420	26192	266.8	387
EOG091G02IP	Complete	NODE_7168_length_4619_cov_25.944518	286	2258	565.2	393
EOG091G02LY	Duplicated	NODE_1295_length_16194_cov_16.637774	7642	11771	614	525
EOG091G02LY	Duplicated	NODE_326_length_28994_cov_17.836705	20378	24048	575.3	538
EOG091G02MR	Complete	NODE_3097_length_9670_cov_15.552382	2927	8884	644.2	521
EOG091G02NH	Complete	NODE_3500_length_8835_cov_17.294702	734	8676	777.8	568
EOG091G02NO	Complete	NODE_1563_length_14605_cov_20.409210	5384	12646	490.1	351
EOG091G02O5	Complete	NODE_800_length_20199_cov_18.918895	14172	16645	227.7	173
EOG091G02O6	Complete	NODE_607_length_22806_cov_16.690791	7563	15958	411	363
EOG091G02OE	Complete	NODE_189_length_34552_cov_20.406120	2168	11455	137.3	542
EOG091G02P2	Complete	NODE_266_length_31174_cov_17.279352	1350	5420	463.6	467
EOG091G02UC	Complete	NODE_203_length_33959_cov_17.205330	8351	14480	165.5	247
EOG091G02V5	Complete	NODE_2932_length_10002_cov_18.411788	756	3155	585.8	539
EOG091G02VO	Complete	NODE_456_length_25935_cov_17.022082	5687	12659	350.6	450
EOG091G02WU	Complete	NODE_3241_length_9336_cov_30.705152	1675	4655	504.4	460
EOG091G02ZI	Complete	NODE_329_length_28920_cov_17.808030	12953	18640	314.2	227
EOG091G0307	Complete	NODE_433_length_26405_cov_19.995594	828	11026	734.4	615
EOG091G031X	Complete	NODE_170_length_35573_cov_17.333446	26588	35170	430.6	449
EOG091G0321	Complete	NODE_365_length_27752_cov_18.158663	14309	20394	580.3	560
EOG091G0349	Complete	NODE_115_length_40107_cov_17.389408	14062	18136	227.1	530
EOG091G036A	Complete	NODE_8942_length_3573_cov_14.862986	1	1814	431	376
EOG091G036C	Complete	NODE_5784_length_5799_cov_14.119539	10	4957	289.1	355
EOG091G036T	Complete	NODE_1909_length_13109_cov_17.503607	3566	10353	145.5	368
EOG091G038T	Complete	NODE_728_length_21067_cov_19.172749	10927	15973	528.5	342
EOG091G038X	Complete	NODE_255_length_31479_cov_17.303452	12150	21663	180.9	340
EOG091G03AN	Complete	NODE_140_length_37463_cov_17.491414	23143	30471	342.2	469
EOG091G03B9	Complete	NODE_269_length_31047_cov_17.225831	20474	27730	735.7	513
EOG091G03BV	Complete	NODE_3438_length_8973_cov_17.168615	2255	8084	861.4	504
EOG091G03C0	Complete	NODE_37_length_54869_cov_19.797124	28834	31128	236.9	251
EOG091G03C7	Complete	NODE_4969_length_6660_cov_18.180313	1	3263	811.3	485
EOG091G03D7	Complete	NODE_2131_length_12344_cov_19.649955	14	12344	1135.9	771
EOG091G03DT	Complete	NODE_286_length_30391_cov_17.161015	2814	5399	304.2	409
EOG091G03FL	Complete	NODE_4827_length_6828_cov_21.519923	5472	6828	442.9	352
EOG091G03G3	Complete	NODE_2802_length_10306_cov_14.827158	1444	5055	80.3	164
EOG091G03H4	Missing
EOG091G03I1	Complete	NODE_6956_length_4773_cov_35.844336	2226	4440	136.4	265
EOG091G03JF	Complete	NODE_5673_length_5907_cov_16.541681	146	3144	277.5	224
EOG091G03JG	Complete	NODE_1664_length_14075_cov_16.943349	1976	3358	195.8	308
EOG091G03JX	Complete	NODE_359_length_28012_cov_17.475103	23293	27262	90.6	275
EOG091G03LI	Complete	NODE_1801_length_13552_cov_16.949907	7226	12631	252.9	350
EOG091G03M4	Complete	NODE_4671_length_7019_cov_19.765053	2476	6825	322.8	357
EOG091G03O0	Complete	NODE_3325_length_9160_cov_19.716724	306	5300	405.3	421
EOG091G03OT	Complete	NODE_17708_length_1157_cov_18.857407	1	1157	392.3	232
EOG091G03P0	Complete	NODE_353_length_28286_cov_20.543798	14294	19214	404.7	383
EOG091G03PD	Complete	NODE_6_length_77658_cov_17.135394	15093	17690	580.7	478
EOG091G03QC	Complete	NODE_1574_length_14566_cov_16.468217	2844	9594	515.1	506
EOG091G03RW	Complete	NODE_600_length_22872_cov_18.035666	12130	20620	343.7	542
EOG091G03SE	Complete	NODE_1160_length_17100_cov_18.282089	7805	15218	450.6	335
EOG091G03TX	Complete	NODE_2663_length_10645_cov_17.310939	6353	9532	1342.9	840
EOG091G03TZ	Complete	NODE_619_length_22645_cov_18.232231	15415	22086	377.7	409
EOG091G03X8	Fragmented	NODE_1180_length_16953_cov_20.741645	2113	8906	25.4	92
EOG091G03XO	Complete	NODE_884_length_19388_cov_17.642898	16705	18109	534.1	283
EOG091G03XS	Complete	NODE_105_length_41213_cov_17.745892	5488	16013	448.9	366
EOG091G03Y8	Complete	NODE_1591_length_14492_cov_17.031842	13344	14492	411.1	235
EOG091G03Z1	Complete	NODE_65_length_47132_cov_17.892084	23567	26180	348.3	509
EOG091G03ZS	Complete	NODE_1738_length_13762_cov_17.515455	697	8304	970.5	467
EOG091G040D	Complete	NODE_369_length_27671_cov_16.231318	9094	12517	448.6	374
EOG091G040G	Complete	NODE_3428_length_8980_cov_17.744693	1193	5645	474.4	316
EOG091G040L	Complete	NODE_115_length_40107_cov_17.389408	7383	11801	526	355
EOG091G046H	Complete	NODE_1640_length_14234_cov_17.435615	2519	13385	263.9	224
EOG091G046Y	Complete	NODE_6650_length_4999_cov_23.163551	1	2421	341.8	312
EOG091G048B	Complete	NODE_6090_length_5518_cov_17.699688	1252	2460	247.3	230
EOG091G0495	Complete	NODE_456_length_25935_cov_17.022082	23578	25919	443.5	438
EOG091G049W	Complete	NODE_5142_length_6460_cov_16.827667	1	5735	143.1	162
EOG091G04CK	Complete	NODE_522_length_24376_cov_19.016256	1	3935	677	584
EOG091G04D1	Complete	NODE_974_length_18537_cov_17.433369	3096	13517	329.8	610
EOG091G04EX	Complete	NODE_223_length_33281_cov_19.599325	416	3505	171	226
EOG091G04FV	Complete	NODE_728_length_21067_cov_19.172749	1	10376	366.6	513
EOG091G04GK	Complete	NODE_11485_length_2525_cov_15.612745	417	2249	62.6	249
EOG091G04GW	Complete	NODE_3316_length_9179_cov_17.486157	159	6885	607.4	429
EOG091G04IK	Complete	NODE_948_length_18710_cov_21.943219	8671	13418	359.9	474
EOG091G04JK	Complete	NODE_1250_length_16517_cov_17.810158	2640	6185	132.3	399
EOG091G04LC	Complete	NODE_8_length_77324_cov_17.272930	69939	76926	461	494
EOG091G04MA	Fragmented	NODE_2939_length_9979_cov_17.409412	1982	6468	57.3	159
EOG091G04RS	Complete	NODE_5681_length_5900_cov_19.628885	318	3901	641.2	420
EOG091G04WH	Complete	NODE_1416_length_15438_cov_16.828006	9224	11379	218	428
EOG091G050A	Complete	NODE_168_length_35698_cov_17.620645	2636	7432	141.8	230
EOG091G050Q	Complete	NODE_91_length_42913_cov_17.183280	24505	30915	475.9	283
EOG091G0525	Complete	NODE_1361_length_15766_cov_19.933010	2053	4689	102.3	393
EOG091G0530	Complete	NODE_3985_length_8047_cov_16.152949	4099	5969	722.5	407
EOG091G053A	Complete	NODE_924_length_18913_cov_16.818645	7513	11236	884.3	454
EOG091G053D	Complete	NODE_169_length_35685_cov_17.292603	5345	13639	300.2	273
EOG091G053R	Complete	NODE_7591_length_4343_cov_15.697140	1	3485	57.9	511
EOG091G054P	Complete	NODE_9624_length_3250_cov_21.865742	1556	3074	72.2	100
EOG091G0554	Complete	NODE_556_length_23692_cov_16.912471	10534	17382	785.6	683
EOG091G057L	Complete	NODE_634_length_22349_cov_18.241379	11551	21217	161.2	325
EOG091G059G	Fragmented	NODE_6199_length_5393_cov_16.285177	2694	4374	374.5	215
EOG091G05AA	Complete	NODE_843_length_19846_cov_16.603521	8970	12860	697.1	411
EOG091G05AH	Complete	NODE_2450_length_11312_cov_16.238540	1103	8785	622.5	419
EOG091G05CI	Complete	NODE_2124_length_12353_cov_17.084555	2889	5465	443.6	561
EOG091G05D7	Complete	NODE_1858_length_13321_cov_18.321278	2873	9672	247.1	346
EOG091G05EU	Complete	NODE_1714_length_13838_cov_16.995058	158	1944	403.1	428
EOG091G05FE	Complete	NODE_16852_length_1277_cov_17.621667	1	1277	219	285
EOG091G05GZ	Complete	NODE_4574_length_7150_cov_16.878411	3046	6002	188.8	280
EOG091G05IH	Complete	NODE_2063_length_12517_cov_20.834968	377	4301	171.3	343
EOG091G05IK	Complete	NODE_214_length_33722_cov_28.451895	14287	16075	449.8	402
EOG091G05K5	Complete	NODE_7191_length_4604_cov_25.272366	1542	4229	375.7	273
EOG091G05K7	Fragmented	NODE_10919_length_2724_cov_16.545901	242	1785	124.8	191
EOG091G05KR	Complete	NODE_23_length_60931_cov_17.163342	38191	43734	663.7	417
EOG091G05LX	Complete	NODE_1237_length_16591_cov_17.128800	6353	13103	333.3	340
EOG091G05N4	Complete	NODE_11_length_72874_cov_17.934860	38890	42939	484.5	470
EOG091G05NK	Complete	NODE_2788_length_10331_cov_15.840160	675	3038	360.9	575
EOG091G05NZ	Complete	NODE_278_length_30650_cov_17.198868	23577	30231	234.6	410
EOG091G05OR	Complete	NODE_187_length_34700_cov_18.318603	12569	22299	608.7	419
EOG091G05OW	Complete	NODE_521_length_24387_cov_16.745989	6890	11128	856.4	464
EOG091G05Q0	Complete	NODE_4568_length_7154_cov_15.515049	1	2115	305	217
EOG091G05Q6	Complete	NODE_2597_length_10886_cov_19.357387	823	9416	443.1	367
EOG091G05RA	Fragmented	NODE_2971_length_9914_cov_20.872624	268	1200	51.9	148
EOG091G05SE	Complete	NODE_762_length_20641_cov_21.829216	1	5006	581.8	449
EOG091G05T4	Complete	NODE_890_length_19298_cov_17.679049	2946	11394	668.1	475
EOG091G05TG	Complete	NODE_1741_length_13756_cov_15.780393	6188	9525	698.3	457
EOG091G05UF	Complete	NODE_913_length_19040_cov_18.133892	10145	12286	274.9	251
EOG091G05X1	Complete	NODE_9115_length_3489_cov_17.940797	1	3232	159.8	271
EOG091G05XY	Complete	NODE_1464_length_15175_cov_17.114187	2302	4020	315	395
EOG091G05YC	Complete	NODE_2205_length_12081_cov_15.233505	2984	10006	246.6	300
EOG091G05ZE	Complete	NODE_1083_length_17558_cov_17.276643	12925	17059	501.2	387
EOG091G05ZJ	Complete	NODE_329_length_28920_cov_17.808030	17505	21283	252.9	343
EOG091G060D	Complete	NODE_8864_length_3610_cov_42.033682	1	3610	311.2	251
EOG091G0627	Complete	NODE_14825_length_1639_cov_43.434059	1	1558	205.5	232
EOG091G0628	Fragmented	NODE_5265_length_6302_cov_17.450602	132	997	212.5	188
EOG091G062X	Missing
EOG091G065D	Complete	NODE_2869_length_10136_cov_15.174471	1	4269	292.1	225
EOG091G066W	Complete	NODE_9388_length_3362_cov_17.127245	1	3264	147.3	253
EOG091G069C	Complete	NODE_1120_length_17331_cov_17.503130	8615	10718	458	338
EOG091G06CB	Complete	NODE_244_length_31963_cov_17.108041	23139	29984	487.3	372
EOG091G06DH	Complete	NODE_1302_length_16145_cov_17.215895	787	7515	247.5	344
EOG091G06EF	Complete	NODE_128_length_38734_cov_16.955972	14587	21033	297.9	339
EOG091G06HP	Complete	NODE_1225_length_16654_cov_17.381130	1559	9010	584.1	388
EOG091G06I3	Complete	NODE_3546_length_8765_cov_17.592426	2718	7533	368.9	404
EOG091G06I8	Complete	NODE_9980_length_3075_cov_16.141761	1	2324	626.4	372
EOG091G06J6	Duplicated	NODE_3614_length_8651_cov_16.877887	1	6625	350.8	411
EOG091G06J6	Duplicated	NODE_4203_length_7681_cov_16.591794	1	5664	375.1	367
EOG091G06JJ	Complete	NODE_465_length_25811_cov_18.000194	964	7996	196.8	184
EOG091G06LW	Complete	NODE_362_length_27804_cov_18.888737	8378	12256	603.2	384
EOG091G06M8	Complete	NODE_4548_length_7178_cov_20.748345	1	5527	482.5	390
EOG091G06MR	Complete	NODE_547_length_23812_cov_19.636233	2037	5423	585.6	425
EOG091G06OM	Complete	NODE_82_length_44274_cov_17.485621	6829	13113	565	373
EOG091G06ON	Complete	NODE_5997_length_5608_cov_15.052251	185	5334	470	376
EOG091G06OP	Complete	NODE_6012_length_5593_cov_16.886512	1239	3673	344.2	359
EOG091G06P4	Complete	NODE_628_length_22496_cov_18.167983	6674	12762	438.3	306
EOG091G06QP	Complete	NODE_6340_length_5262_cov_16.141948	482	4347	404.7	456
EOG091G06S3	Complete	NODE_2176_length_12159_cov_17.831319	8104	9854	579.5	359
EOG091G06U0	Complete	NODE_365_length_27752_cov_18.158663	8740	14170	660.3	391
EOG091G06XK	Complete	NODE_2373_length_11544_cov_16.040726	308	8093	155.4	362
EOG091G06Y3	Complete	NODE_1395_length_15539_cov_17.159488	9708	13818	535.3	581
EOG091G06Y7	Complete	NODE_2069_length_12501_cov_18.981890	5007	11595	486.4	402
EOG091G06YD	Complete	NODE_2092_length_12444_cov_17.847740	1892	5988	175.4	213
EOG091G0703	Complete	NODE_350_length_28352_cov_18.987409	14280	20558	252.6	241
EOG091G073F	Duplicated	NODE_4175_length_7724_cov_35.091539	3558	7046	528.7	350
EOG091G073F	Duplicated	NODE_430_length_26452_cov_17.284322	15661	23174	519.9	355
EOG091G074G	Complete	NODE_2709_length_10552_cov_19.077709	1	3597	353.4	215
EOG091G074J	Complete	NODE_41_length_53741_cov_17.291089	1	2871	125.5	196
EOG091G074U	Complete	NODE_12843_length_2110_cov_17.142646	111	1668	323.3	301
EOG091G075F	Complete	NODE_6384_length_5220_cov_16.072915	3215	4815	238.1	275
EOG091G075K	Complete	NODE_3758_length_8392_cov_17.325797	6225	8392	459.9	360
EOG091G0769	Complete	NODE_374_length_27605_cov_18.237576	14364	19965	387.5	315
EOG091G0781	Fragmented	NODE_10314_length_2953_cov_16.222184	723	1772	208.9	200
EOG091G078D	Complete	NODE_1574_length_14566_cov_16.468217	12188	13453	287.5	271
EOG091G079R	Complete	NODE_14308_length_1751_cov_17.080048	1	1485	652.1	346
EOG091G07CE	Complete	NODE_680_length_21686_cov_16.702763	1	2885	781.7	472
EOG091G07D9	Complete	NODE_1295_length_16194_cov_16.637774	789	7458	494.4	289
EOG091G07DR	Complete	NODE_1037_length_17932_cov_17.443405	4529	7063	762.9	536
EOG091G07EJ	Complete	NODE_1044_length_17861_cov_17.510740	8816	16737	300.5	232
EOG091G07FP	Complete	NODE_421_length_26689_cov_17.635240	2590	9593	172.6	251
EOG091G07IK	Complete	NODE_118_length_39643_cov_17.017060	14065	18053	506.4	420
EOG091G07IY	Fragmented	NODE_165_length_35796_cov_17.924298	17585	19388	160	166
EOG091G07KC	Complete	NODE_627_length_22505_cov_16.515516	16325	22505	275.7	247
EOG091G07KL	Complete	NODE_2367_length_11568_cov_17.687669	9066	10497	426.1	364
EOG091G07N5	Fragmented	NODE_28_length_58713_cov_17.668668	12547	15972	92.9	88
EOG091G07N8	Complete	NODE_1288_length_16259_cov_17.563033	12528	16236	518	537
EOG091G07NJ	Complete	NODE_524_length_24346_cov_19.584861	12262	18487	97.8	197
EOG091G07OD	Complete	NODE_11536_length_2506_cov_17.687526	1	1508	424.4	278
EOG091G07PH	Missing
EOG091G07PR	Missing
EOG091G07PV	Complete	NODE_9095_length_3499_cov_19.899182	366	3499	656.6	401
EOG091G07Q3	Missing
EOG091G07QN	Complete	NODE_927_length_18869_cov_17.305768	12655	13643	99.3	199
EOG091G07S9	Complete	NODE_4339_length_7474_cov_17.483980	3340	4833	153.4	336
EOG091G07VQ	Complete	NODE_145_length_37113_cov_17.093963	11159	18162	195.2	208
EOG091G07Z0	Complete	NODE_15076_length_1589_cov_15.872354	1	1525	571.1	367
EOG091G07Z1	Complete	NODE_3864_length_8220_cov_16.341520	1	2615	268.8	242
EOG091G07Z5	Complete	NODE_3394_length_9035_cov_18.139094	2670	5823	543	372
EOG091G0803	Fragmented	NODE_3472_length_8898_cov_19.164380	1	6889	304.5	253
EOG091G0814	Complete	NODE_37_length_54869_cov_19.797124	685	4265	353.3	333
EOG091G081C	Complete	NODE_985_length_18449_cov_18.957599	1929	11134	104.8	254
EOG091G081H	Complete	NODE_3453_length_8951_cov_17.470250	3663	7573	258.9	461
EOG091G085U	Complete	NODE_5171_length_6420_cov_23.211257	895	2122	286.5	305
EOG091G087E	Complete	NODE_5644_length_5933_cov_17.998805	1	3057	292.9	317
EOG091G088L	Complete	NODE_1116_length_17350_cov_22.047589	1	2288	339.4	282
EOG091G089T	Complete	NODE_3724_length_8458_cov_18.191147	3556	7259	127.3	198
EOG091G08BK	Complete	NODE_10881_length_2735_cov_18.578631	1	2735	329	253
EOG091G08D1	Complete	NODE_2762_length_10380_cov_17.311269	8415	10352	209.4	428
EOG091G08DN	Missing
EOG091G08FX	Complete	NODE_532_length_24152_cov_18.466708	14751	22176	512.9	327
EOG091G08IJ	Missing
EOG091G08JE	Complete	NODE_2503_length_11139_cov_19.610378	6718	10201	558	363
EOG091G08JG	Complete	NODE_982_length_18483_cov_16.366728	10312	13842	405.2	335
EOG091G08L8	Complete	NODE_203_length_33959_cov_17.205330	29256	32536	288.6	244
EOG091G08LT	Complete	NODE_3083_length_9702_cov_17.349818	2926	6245	89.3	133
EOG091G08NN	Complete	NODE_88_length_43028_cov_17.322414	36475	38418	479.6	313
EOG091G08O3	Complete	NODE_151_length_36878_cov_18.098122	27106	30028	433.3	353
EOG091G08PW	Complete	NODE_429_length_26456_cov_19.062929	9604	11537	235.4	300
EOG091G08R8	Complete	NODE_7271_length_4553_cov_14.372431	1	2109	248.6	241
EOG091G08RU	Complete	NODE_269_length_31047_cov_17.225831	14927	21173	468.2	354
EOG091G08SM	Complete	NODE_240_length_32036_cov_29.702525	29932	31931	536	306
EOG091G08UU	Complete	NODE_3766_length_8371_cov_25.850615	384	5859	560.9	282
EOG091G08V8	Missing
EOG091G08VB	Complete	NODE_484_length_25276_cov_16.946109	14035	18946	512.5	531
EOG091G08Y9	Complete	NODE_69_length_45927_cov_19.692868	35623	38888	197.2	212
EOG091G08ZG	Complete	NODE_1768_length_13660_cov_17.817124	6835	8845	174.8	238
EOG091G08ZR	Complete	NODE_3057_length_9755_cov_15.260384	1381	2811	312.3	258
EOG091G090D	Fragmented	NODE_20182_length_882_cov_32.936646	1	882	75.6	152
EOG091G095O	Complete	NODE_334_length_28740_cov_18.392318	14815	16392	242	275
EOG091G096V	Complete	NODE_2180_length_12146_cov_16.220648	3034	6955	438.2	408
EOG091G0977	Complete	NODE_1444_length_15299_cov_16.081987	9832	14336	402.3	323
EOG091G0990	Complete	NODE_1876_length_13258_cov_17.213034	2858	7295	225.5	301
EOG091G099D	Complete	NODE_1302_length_16145_cov_17.215895	12967	14951	148.4	225
EOG091G09BP	Complete	NODE_447_length_26072_cov_17.233006	10114	18707	429.5	346
EOG091G09D8	Fragmented	NODE_22540_length_684_cov_17.439868	1	504	155	144
EOG091G09FV	Complete	NODE_829_length_19939_cov_17.860135	18288	19606	436.7	301
EOG091G09GA	Complete	NODE_1270_length_16375_cov_17.460363	1241	5118	257.8	378
EOG091G09GO	Complete	NODE_3698_length_8503_cov_16.015072	2466	7345	471.5	292
EOG091G09HG	Complete	NODE_703_length_21341_cov_17.687359	8215	14682	414.9	324
EOG091G09HR	Complete	NODE_3698_length_8503_cov_16.015072	5727	6929	202.2	255
EOG091G09IW	Complete	NODE_2610_length_10832_cov_16.519479	8598	10412	83.3	326
EOG091G09J7	Complete	NODE_3712_length_8484_cov_17.040918	367	2115	365.7	320
EOG091G09KI	Complete	NODE_4_length_81178_cov_17.563113	74679	78700	108.3	179
EOG091G09KK	Missing
EOG091G09KX	Complete	NODE_2543_length_11039_cov_18.148331	3792	10117	370.3	302
EOG091G09L6	Complete	NODE_701_length_21361_cov_17.631742	3166	8177	97.7	187
EOG091G09MD	Complete	NODE_12_length_72490_cov_17.459669	55444	66241	284	239
EOG091G09MU	Complete	NODE_2159_length_12220_cov_18.026517	1022	4651	214.3	228
EOG091G09O7	Complete	NODE_1403_length_15501_cov_16.196966	6948	15142	167	256
EOG091G09Q2	Complete	NODE_3902_length_8159_cov_16.591067	1	6406	277.3	282
EOG091G09QO	Complete	NODE_2882_length_10101_cov_18.148843	3862	4972	249.7	249
EOG091G09R0	Missing
EOG091G09RJ	Complete	NODE_62_length_47700_cov_23.002268	883	3684	59	171
EOG091G09SS	Complete	NODE_152_length_36785_cov_17.931786	3754	11024	212.1	292
EOG091G09T3	Complete	NODE_56_length_49116_cov_17.342013	14745	26989	361.1	330
EOG091G09T6	Complete	NODE_1113_length_17365_cov_17.469285	4725	10056	370.1	394
EOG091G09U9	Complete	NODE_1280_length_16315_cov_17.536642	4903	6894	703.2	376
EOG091G09UA	Missing
EOG091G09UB	Complete	NODE_277_length_30654_cov_16.722962	13789	26283	437.4	348
EOG091G09V2	Complete	NODE_172_length_35530_cov_17.528164	13569	19155	431.2	386
EOG091G09YB	Complete	NODE_1463_length_15176_cov_20.609511	1025	2965	270	399
EOG091G0A0M	Complete	NODE_763_length_20640_cov_16.783495	2	3231	479	345
EOG091G0A19	Complete	NODE_151_length_36878_cov_18.098122	7406	17540	442.5	469
EOG091G0A27	Complete	NODE_1037_length_17932_cov_17.443405	2718	4414	260.8	309
EOG091G0A2I	Complete	NODE_6822_length_4867_cov_15.757620	1318	3675	428	263
EOG091G0A2L	Complete	NODE_5464_length_6074_cov_16.870602	556	5720	90.7	247
EOG091G0A5N	Complete	NODE_3883_length_8183_cov_16.102887	4889	7058	540.4	352
EOG091G0A79	Missing
EOG091G0A98	Complete	NODE_1672_length_14045_cov_18.322881	4684	11221	178.2	246
EOG091G0AE2	Complete	NODE_1582_length_14537_cov_18.634440	2226	3515	366.8	313
EOG091G0AE9	Complete	NODE_884_length_19388_cov_17.642898	1628	7606	403.1	298
EOG091G0AEH	Complete	NODE_320_length_29373_cov_18.217982	1277	13738	298.6	427
EOG091G0AEL	Complete	NODE_2705_length_10561_cov_16.198588	7132	10059	421.4	280
EOG091G0AFP	Complete	NODE_3861_length_8228_cov_18.476751	1	5323	343.4	195
EOG091G0AGM	Fragmented	NODE_21354_length_779_cov_31.323362	1	779	104.1	119
EOG091G0AGT	Complete	NODE_774_length_20489_cov_17.683079	13565	17505	149.2	282
EOG091G0AHJ	Complete	NODE_17529_length_1181_cov_17.480978	1	1012	507.4	288
EOG091G0AI5	Complete	NODE_4943_length_6684_cov_16.152414	2604	6656	187.1	524
EOG091G0AJ6	Complete	NODE_7229_length_4585_cov_16.750887	706	4169	485	311
EOG091G0AKM	Complete	NODE_7370_length_4481_cov_23.527021	1	2387	404	284
EOG091G0AKW	Duplicated	NODE_1623_length_14352_cov_21.289037	1233	6985	325.1	325
EOG091G0AKW	Duplicated	NODE_485_length_25111_cov_17.552049	3586	6449	316.7	345
EOG091G0AO6	Complete	NODE_5772_length_5814_cov_16.497298	322	1460	310.7	250
EOG091G0AOO	Complete	NODE_7202_length_4599_cov_17.010836	2249	3486	470.4	312
EOG091G0AQA	Missing
EOG091G0ARE	Complete	NODE_1303_length_16144_cov_17.658804	1766	3711	463.6	440
EOG091G0ARL	Complete	NODE_289_length_30340_cov_19.687870	10801	19303	208.7	208
EOG091G0AU6	Complete	NODE_326_length_28994_cov_17.836705	3800	9816	239.1	192
EOG091G0AVA	Fragmented	NODE_4583_length_7136_cov_30.592294	5561	6634	112.7	147
EOG091G0AVP	Complete	NODE_1525_length_14837_cov_19.089363	6308	9546	534.3	344
EOG091G0AVW	Missing
EOG091G0AX1	Complete	NODE_1000_length_18300_cov_17.652637	6278	12702	268.4	235
EOG091G0AYM	Fragmented	NODE_1965_length_12901_cov_17.714598	7968	12836	86.2	134
EOG091G0AZ7	Complete	NODE_355_length_28250_cov_17.114258	10197	13889	213.7	249
EOG091G0AZV	Complete	NODE_710_length_21279_cov_16.774455	15249	17415	89.2	265
EOG091G0B27	Complete	NODE_190_length_34546_cov_18.382982	19449	21223	330.9	295
EOG091G0B2N	Complete	NODE_807_length_20160_cov_23.638401	7166	15463	328.4	198
EOG091G0B9B	Complete	NODE_540_length_23935_cov_17.739249	14765	20805	234.7	253
EOG091G0B9T	Complete	NODE_11074_length_2670_cov_14.965291	619	1938	492.4	283
EOG091G0BAG	Complete	NODE_2788_length_10331_cov_15.840160	8169	8886	187.6	118
EOG091G0BAM	Complete	NODE_12801_length_2119_cov_16.580313	225	1649	466.2	244
EOG091G0BBO	Missing
EOG091G0BCO	Complete	NODE_128_length_38734_cov_16.955972	11231	17301	219.7	202
EOG091G0BDT	Missing
EOG091G0BED	Complete	NODE_1733_length_13779_cov_17.648081	3254	12565	147.8	278
EOG091G0BG4	Complete	NODE_3289_length_9228_cov_19.537646	1	3461	235.4	192
EOG091G0BHP	Complete	NODE_3_length_86249_cov_18.092896	4950	10735	564.1	281
EOG091G0BHV	Complete	NODE_3084_length_9701_cov_19.563903	354	1622	319.1	232
EOG091G0BKI	Complete	NODE_2301_length_11767_cov_18.359367	1200	11330	131.3	277
EOG091G0BKR	Complete	NODE_704_length_21339_cov_16.316104	8890	10106	394.6	287
EOG091G0BKX	Complete	NODE_1814_length_13496_cov_17.199121	6753	7958	343.9	278
EOG091G0BKZ	Complete	NODE_1493_length_15026_cov_17.179142	5150	8999	276.6	250
EOG091G0BL9	Complete	NODE_497_length_24839_cov_17.486108	7410	10892	522.8	272
EOG091G0BN4	Missing
EOG091G0BNI	Complete	NODE_9840_length_3139_cov_35.841933	1	2581	270.5	212
EOG091G0BPU	Complete	NODE_2561_length_10992_cov_26.754100	1606	4099	463.1	290
EOG091G0BPX	Missing
EOG091G0BQF	Complete	NODE_973_length_18547_cov_19.968327	2630	9115	547	332
EOG091G0BTX	Complete	NODE_3880_length_8188_cov_14.527678	5213	6230	422.3	242
EOG091G0BUD	Duplicated	NODE_2055_length_12544_cov_17.353814	1	2985	200	157
EOG091G0BUD	Duplicated	NODE_8877_length_3607_cov_16.345892	746	3529	171.3	326
EOG091G0BUH	Complete	NODE_1458_length_15197_cov_19.329696	2407	5207	221.5	186
EOG091G0BWJ	Missing
EOG091G0BX3	Complete	NODE_7629_length_4316_cov_17.136825	1	2952	248.5	329
EOG091G0C2M	Complete	NODE_1488_length_15058_cov_19.719645	839	2715	200.6	243
EOG091G0C2Z	Complete	NODE_338_length_28583_cov_17.394443	3094	7820	258.4	257
EOG091G0C6I	Complete	NODE_135_length_38178_cov_18.866644	29436	31984	259	312
EOG091G0C7Y	Fragmented	NODE_11876_length_2390_cov_11.288370	1489	2390	163	108
EOG091G0C84	Fragmented	NODE_11321_length_2579_cov_17.435651	1	2579	140.2	123
EOG091G0C8H	Complete	NODE_529_length_24233_cov_17.509728	1	782	234.2	188
EOG091G0C9Y	Complete	NODE_4040_length_7958_cov_16.768811	856	4216	218.2	224
EOG091G0CAR	Complete	NODE_2005_length_12768_cov_20.051690	265	8837	391.3	238
EOG091G0CEG	Complete	NODE_211_length_33771_cov_17.478245	10841	16541	209	183
EOG091G0CEK	Fragmented	NODE_7501_length_4397_cov_13.859491	347	891	190.4	130
EOG091G0CEW	Complete	NODE_12_length_72490_cov_17.459669	3995	7292	285.1	256
EOG091G0CF7	Complete	NODE_1479_length_15111_cov_21.883331	1571	7445	496.6	286
EOG091G0CFP	Duplicated	NODE_1321_length_16070_cov_17.957356	1902	2962	107.1	201
EOG091G0CFP	Duplicated	NODE_1726_length_13799_cov_17.112083	474	1215	113.1	159
EOG091G0CGO	Complete	NODE_359_length_28012_cov_17.475103	14095	15650	235.8	197
EOG091G0CH6	Complete	NODE_1939_length_12995_cov_16.874594	4024	6748	415.4	293
EOG091G0CID	Complete	NODE_899_length_19175_cov_17.337836	1	1531	348.5	285
EOG091G0CLR	Complete	NODE_6080_length_5527_cov_18.280367	3369	5165	220.9	280
EOG091G0CMN	Complete	NODE_602_length_22856_cov_18.350367	3179	10165	155.6	149
EOG091G0CNT	Complete	NODE_1580_length_14540_cov_17.586669	1	1033	279	229
EOG091G0COC	Complete	NODE_641_length_22244_cov_17.243335	17262	18755	296.7	330
EOG091G0CQ2	Complete	NODE_303_length_29871_cov_17.111499	11032	13901	319.9	251
EOG091G0CR4	Missing
EOG091G0CSZ	Missing
EOG091G0CTG	Complete	NODE_152_length_36785_cov_17.931786	8418	15576	336.7	229
EOG091G0CTU	Complete	NODE_710_length_21279_cov_16.774455	2754	8840	263.4	259
EOG091G0CW2	Complete	NODE_3645_length_8591_cov_18.128142	1495	4486	273.1	259
EOG091G0CXE	Complete	NODE_1242_length_16543_cov_16.887526	7822	8729	115.6	132
EOG091G0CZX	Complete	NODE_2941_length_9973_cov_19.376213	2358	9242	266.6	198
EOG091G0D04	Complete	NODE_5764_length_5824_cov_17.110144	1858	5666	219.7	186
EOG091G0D0D	Complete	NODE_12911_length_2096_cov_16.945022	731	1861	118.2	269
EOG091G0D0W	Complete	NODE_843_length_19846_cov_16.603521	14195	16686	454.5	334
EOG091G0D26	Complete	NODE_2177_length_12157_cov_18.188162	2006	8261	179	161
EOG091G0D4N	Missing
EOG091G0D7V	Complete	NODE_8142_length_4000_cov_18.129748	231	3754	100.5	123
EOG091G0D8I	Complete	NODE_55_length_49326_cov_18.161810	3576	4975	377	224
EOG091G0D8N	Complete	NODE_147_length_37100_cov_17.421954	11365	14160	272.9	298
EOG091G0DBF	Complete	NODE_5_length_78237_cov_16.915136	53298	58360	402.4	350
EOG091G0DLW	Complete	NODE_3109_length_9635_cov_17.263340	457	6685	287.7	326
EOG091G0DND	Complete	NODE_143_length_37264_cov_28.898943	5343	10762	178.7	255
EOG091G0DPL	Complete	NODE_12_length_72490_cov_17.459669	51079	58361	155.7	141
EOG091G0DQ3	Complete	NODE_1301_length_16147_cov_17.688986	3714	7740	74.4	137
EOG091G0DQS	Fragmented	NODE_3179_length_9480_cov_18.730086	739	8125	317.4	226
EOG091G0DQT	Complete	NODE_185_length_34876_cov_17.531969	28257	32287	335.1	287
EOG091G0DRZ	Missing
EOG091G0DTB	Complete	NODE_872_length_19585_cov_16.900912	2043	8555	275.3	231
EOG091G0DTD	Complete	NODE_5503_length_6044_cov_16.172951	1031	2886	134.9	215
EOG091G0DTE	Fragmented	NODE_5095_length_6502_cov_17.211206	1	6502	163.7	157
EOG091G0DTP	Complete	NODE_4238_length_7630_cov_17.417185	449	7058	241.9	245
EOG091G0DUX	Complete	NODE_778_length_20451_cov_18.430352	16636	19295	268.5	220
EOG091G0DVQ	Complete	NODE_237_length_32183_cov_17.357690	1541	2628	334.1	226
EOG091G0DWW	Complete	NODE_1372_length_15727_cov_16.149265	1	3123	312.3	387
EOG091G0DXC	Complete	NODE_769_length_20598_cov_17.487939	2078	8292	249.8	319
EOG091G0DXE	Complete	NODE_3396_length_9031_cov_19.721354	4746	5955	271.3	362
EOG091G0DXP	Complete	NODE_523_length_24360_cov_17.430672	1019	4215	241.5	199
EOG091G0DXV	Complete	NODE_1389_length_15586_cov_17.807918	1287	5587	416	373
EOG091G0DYU	Complete	NODE_2524_length_11090_cov_17.981295	2440	8606	158.3	221
EOG091G0DYW	Complete	NODE_255_length_31479_cov_17.303452	24498	31253	411.9	311
EOG091G0E06	Complete	NODE_2930_length_10004_cov_16.385212	4476	8920	198.6	179
EOG091G0E11	Complete	NODE_1114_length_17358_cov_16.652682	13126	14195	182.3	201
EOG091G0E2R	Complete	NODE_10235_length_2978_cov_18.397104	1511	2422	338.2	249
EOG091G0E2X	Complete	NODE_2105_length_12411_cov_17.461489	5581	10082	118.1	208
EOG091G0E3F	Complete	NODE_275_length_30775_cov_18.710307	9570	10586	212.2	268
EOG091G0E3V	Complete	NODE_149_length_37073_cov_17.398827	31310	36868	307.8	229
EOG091G0E5O	Complete	NODE_3472_length_8898_cov_19.164380	2449	6889	319.9	274
EOG091G0E5P	Complete	NODE_9533_length_3291_cov_16.878345	106	2931	147.2	177
EOG091G0E7S	Complete	NODE_515_length_24515_cov_17.187454	19191	23435	486.2	522
EOG091G0E8J	Complete	NODE_3259_length_9282_cov_23.435741	2476	7427	316.7	322
EOG091G0EA2	Complete	NODE_1067_length_17697_cov_15.845176	6811	7613	171.6	174
EOG091G0EAF	Complete	NODE_7313_length_4526_cov_17.049449	302	4060	366.8	280
EOG091G0EBA	Complete	NODE_3633_length_8618_cov_14.353589	4209	5896	253.1	306
EOG091G0EH8	Complete	NODE_4333_length_7485_cov_15.106776	1033	1866	407.3	229
EOG091G0EHF	Complete	NODE_212_length_33740_cov_17.174227	17806	22314	278.1	253
EOG091G0EHY	Complete	NODE_1269_length_16379_cov_17.097473	1440	2375	315.7	246
EOG091G0EHZ	Complete	NODE_19_length_64317_cov_17.516469	3326	4528	270.4	216
EOG091G0EKA	Complete	NODE_476_length_25515_cov_17.744988	17806	25090	289.8	335
EOG091G0ELO	Complete	NODE_9171_length_3459_cov_18.329391	1	3459	158	177
EOG091G0ELS	Complete	NODE_59_length_48648_cov_18.355150	18763	19955	284	244
EOG091G0EM6	Missing
EOG091G0EMF	Complete	NODE_5745_length_5844_cov_25.005549	4386	5767	114.5	136
EOG091G0EO4	Missing
EOG091G0EQR	Missing
EOG091G0ER1	Complete	NODE_2026_length_12681_cov_17.940733	300	2641	197.8	309
EOG091G0ERU	Complete	NODE_768_length_20608_cov_22.934489	10965	20608	304.9	367
EOG091G0ES6	Complete	NODE_4446_length_7330_cov_16.124087	2255	5345	302.9	189
EOG091G0EUU	Complete	NODE_4944_length_6682_cov_18.906889	1	1001	321.9	278
EOG091G0EVK	Complete	NODE_9338_length_3383_cov_17.146400	344	3383	348	237
EOG091G0EZ8	Complete	NODE_3346_length_9127_cov_15.767624	5612	9127	272.8	296
EOG091G0EZO	Complete	NODE_86_length_43319_cov_19.210513	10846	15429	347.8	248
EOG091G0F0I	Complete	NODE_1304_length_16140_cov_16.446679	3952	10425	294.7	348
EOG091G0F70	Complete	NODE_350_length_28352_cov_18.987409	6157	7095	74.8	130
EOG091G0F93	Complete	NODE_1832_length_13432_cov_16.744665	7962	13029	282.3	473
EOG091G0FAM	Complete	NODE_18730_length_1029_cov_23.669118	1	988	319.2	187
EOG091G0FH3	Complete	NODE_9011_length_3536_cov_17.987280	380	3364	189.1	152
EOG091G0FIJ	Complete	NODE_3297_length_9215_cov_17.098818	2025	3871	199.6	289
EOG091G0FJB	Complete	NODE_1701_length_13900_cov_17.179918	10684	13641	339.1	248
EOG091G0FOR	Missing
EOG091G0FPM	Complete	NODE_353_length_28286_cov_20.543798	25865	28252	211.7	202
EOG091G0FPV	Complete	NODE_373_length_27609_cov_20.578127	7799	10875	396.2	307
EOG091G0FQ2	Complete	NODE_1909_length_13109_cov_17.503607	11934	13109	194.9	127
EOG091G0FS8	Complete	NODE_2022_length_12695_cov_16.595419	1	3338	140.2	176
EOG091G0FSK	Complete	NODE_11394_length_2555_cov_17.924939	552	2030	96.1	145
EOG091G0FTU	Complete	NODE_4386_length_7401_cov_12.870972	3047	4062	415.9	271
EOG091G0FWS	Complete	NODE_2798_length_10310_cov_16.997850	3100	10012	371.7	280
EOG091G0FXV	Complete	NODE_59_length_48648_cov_18.355150	35245	36713	260.3	214
EOG091G0FYA	Missing
EOG091G0FYY	Complete	NODE_1232_length_16633_cov_18.028570	12692	15653	151	158
EOG091G0FZN	Complete	NODE_10082_length_3037_cov_17.558446	403	3037	202.9	253
EOG091G0G1G	Missing
EOG091G0G3M	Complete	NODE_277_length_30654_cov_16.722962	13789	18007	466.6	323
EOG091G0G46	Missing
EOG091G0G58	Complete	NODE_9496_length_3308_cov_16.223151	909	3308	67.9	289
EOG091G0G6C	Complete	NODE_7810_length_4203_cov_18.358216	1	945	195.8	171
EOG091G0G6Z	Duplicated	NODE_125_length_38972_cov_17.528474	2850	3863	101.4	211
EOG091G0G6Z	Duplicated	NODE_2056_length_12540_cov_17.614298	1876	2880	112	218
EOG091G0G71	Fragmented	NODE_303_length_29871_cov_17.111499	11089	13062	162.2	146
EOG091G0G88	Complete	NODE_7223_length_4589_cov_17.698138	569	3375	210	229
EOG091G0G8R	Complete	NODE_417_length_26730_cov_17.321277	1200	3843	219.5	169
EOG091G0G8S	Complete	NODE_690_length_21556_cov_21.201266	534	4135	138.4	213
EOG091G0GA7	Complete	NODE_1678_length_14016_cov_17.125977	10934	11785	190	165
EOG091G0GA8	Complete	NODE_4855_length_6800_cov_17.038376	1584	2694	172.2	192
EOG091G0GBB	Complete	NODE_392_length_27267_cov_16.869915	13224	17318	124.7	149
EOG091G0GD0	Complete	NODE_9323_length_3388_cov_16.886137	645	2243	49.8	229
EOG091G0GDF	Complete	NODE_32_length_58235_cov_17.499880	3326	7621	391.3	328
EOG091G0GI9	Missing
EOG091G0GIC	Complete	NODE_1113_length_17365_cov_17.469285	3479	5408	193.2	196
EOG091G0GKH	Complete	NODE_4589_length_7130_cov_21.209556	531	2535	146.2	149
EOG091G0GKX	Complete	NODE_5547_length_6014_cov_16.951322	1	6014	99.8	157
EOG091G0GMC	Complete	NODE_602_length_22856_cov_18.350367	19664	21831	310	190
EOG091G0GN7	Complete	NODE_6578_length_5056_cov_19.352480	2138	3259	429.5	313
EOG091G0GOU	Complete	NODE_6977_length_4762_cov_18.115261	1	685	262.3	179
EOG091G0GQO	Complete	NODE_2634_length_10725_cov_17.847859	410	7054	191.2	262
EOG091G0GUK	Complete	NODE_3986_length_8043_cov_29.733116	3163	3957	60.8	122
EOG091G0GVZ	Complete	NODE_4434_length_7342_cov_19.279009	4858	7188	342.8	262
EOG091G0GWF	Complete	NODE_1225_length_16654_cov_17.381130	9728	12853	487.1	286
EOG091G0GWO	Complete	NODE_13382_length_1966_cov_17.295924	493	1554	253.4	215
EOG091G0GY1	Complete	NODE_130_length_38434_cov_17.304325	13027	18451	213.5	208
EOG091G0GZ4	Complete	NODE_166_length_35723_cov_28.347220	1	5939	59.8	263
EOG091G0H07	Complete	NODE_108_length_40948_cov_17.402241	35723	36709	196.7	191
EOG091G0H0S	Complete	NODE_14165_length_1783_cov_19.780774	1	1430	135.7	230
EOG091G0H14	Complete	NODE_1037_length_17932_cov_17.443405	13046	17932	163	162
EOG091G0H3D	Complete	NODE_5053_length_6551_cov_19.438214	2814	4249	303.8	317
EOG091G0H3U	Complete	NODE_5437_length_6102_cov_18.396680	1	4178	376.3	481
EOG091G0H5Q	Complete	NODE_741_length_20845_cov_18.985940	1588	4344	147.9	149
EOG091G0H62	Complete	NODE_455_length_25939_cov_17.185716	1	2509	263	192
EOG091G0H64	Complete	NODE_3587_length_8694_cov_16.107810	1688	6163	256.9	273
EOG091G0H6A	Complete	NODE_333_length_28794_cov_17.893896	10505	14001	272.2	153
EOG091G0H6J	Complete	NODE_5370_length_6182_cov_17.692875	249	5630	200.5	271
EOG091G0H8F	Complete	NODE_272_length_30960_cov_18.791730	3325	4465	348.2	301
EOG091G0HAI	Complete	NODE_13338_length_1976_cov_16.512902	255	1636	371.9	191
EOG091G0HAT	Complete	NODE_620_length_22624_cov_18.375571	1094	6950	217.7	257
EOG091G0HBC	Complete	NODE_1309_length_16126_cov_16.560783	5465	6340	182.4	207
EOG091G0HC5	Complete	NODE_2438_length_11353_cov_17.560305	9512	10385	191.4	219
EOG091G0HDF	Complete	NODE_360_length_27930_cov_16.896780	1	2477	96.2	191
EOG091G0HJH	Complete	NODE_391_length_27280_cov_18.058670	6417	11642	346.6	230
EOG091G0HML	Complete	NODE_48_length_52040_cov_17.436080	20618	28999	149.2	381
EOG091G0HMT	Complete	NODE_3015_length_9835_cov_18.997336	539	2754	76.7	96
EOG091G0HOK	Complete	NODE_422_length_26679_cov_16.520938	2133	8608	251.6	181
EOG091G0HP9	Complete	NODE_1058_length_17801_cov_17.585534	4597	9450	152.1	201
EOG091G0HQ3	Complete	NODE_3153_length_9544_cov_17.312348	1739	3956	102.7	188
EOG091G0HS4	Complete	NODE_4621_length_7087_cov_17.420970	3882	6592	125	161
EOG091G0HS8	Fragmented	NODE_15_length_66656_cov_18.814581	10233	12889	45.2	77
EOG091G0HSB	Complete	NODE_2723_length_10532_cov_16.867814	4237	6695	289.7	209
EOG091G0HT4	Complete	NODE_2195_length_12105_cov_16.451613	3922	5502	206.4	335
EOG091G0HTU	Complete	NODE_207_length_33840_cov_17.556171	29795	31496	350.9	230
EOG091G0HXI	Complete	NODE_7923_length_4140_cov_16.369924	1	2952	150.9	207
EOG091G0HXJ	Fragmented	NODE_6423_length_5182_cov_17.789422	3992	4763	147.9	170
EOG091G0HYF	Complete	NODE_673_length_21779_cov_17.737904	14663	19210	321.5	201
EOG091G0HZK	Complete	NODE_20_length_63281_cov_17.603823	4042	6448	277.3	273
EOG091G0I1O	Complete	NODE_880_length_19455_cov_17.086799	11070	13599	76.3	194
EOG091G0I2X	Complete	NODE_870_length_19587_cov_17.634700	11957	17366	199.2	205
EOG091G0I2Z	Complete	NODE_4057_length_7931_cov_19.607207	542	7749	195.6	201
EOG091G0I5H	Missing
EOG091G0I7M	Complete	NODE_5435_length_6103_cov_16.089944	4331	5865	94.3	254
EOG091G0I85	Complete	NODE_7196_length_4602_cov_29.718453	1	4259	173.2	125
EOG091G0I8J	Complete	NODE_3997_length_8031_cov_16.798089	2123	7286	108.9	146
EOG091G0ID9	Complete	NODE_1716_length_13836_cov_18.044189	12359	13520	328.5	280
EOG091G0IDE	Missing
EOG091G0IDG	Complete	NODE_6568_length_5066_cov_17.540188	36	3055	444.5	238
EOG091G0IDP	Complete	NODE_114_length_40108_cov_17.018686	12271	15236	309.3	170
EOG091G0IDS	Missing
EOG091G0IF3	Complete	NODE_3934_length_8114_cov_13.540127	1857	7603	120.1	108
EOG091G0IGG	Complete	NODE_311_length_29779_cov_16.924180	17644	25129	317.5	189
EOG091G0IHL	Complete	NODE_745_length_20774_cov_18.038266	2494	3044	84.9	121
EOG091G0II3	Complete	NODE_1966_length_12899_cov_15.930198	8671	11620	234	181
EOG091G0ILG	Complete	NODE_736_length_20892_cov_17.490800	4987	7890	230.9	177
EOG091G0ILS	Complete	NODE_10364_length_2936_cov_15.481287	1	1475	287.7	248
EOG091G0IMB	Complete	NODE_10388_length_2922_cov_19.178207	1609	2614	71.5	213
EOG091G0IMD	Complete	NODE_1635_length_14266_cov_17.507294	1251	5691	103.3	131
EOG091G0IMI	Missing
EOG091G0IQ7	Complete	NODE_1449_length_15249_cov_17.197996	6179	12208	319.7	200
EOG091G0IQD	Complete	NODE_5050_length_6555_cov_17.931769	2147	3800	341.6	265
EOG091G0IRO	Complete	NODE_7652_length_4299_cov_22.446471	2416	3655	196.6	198
EOG091G0IS6	Complete	NODE_89_length_42954_cov_17.326119	986	3590	120.2	209
EOG091G0ITS	Complete	NODE_91_length_42913_cov_17.183280	15723	21236	354.1	278
EOG091G0IUT	Complete	NODE_3643_length_8599_cov_18.632950	4351	7717	180.9	110
EOG091G0IVB	Complete	NODE_5309_length_6248_cov_19.919300	3228	5785	224.2	160
EOG091G0IWR	Complete	NODE_503_length_24710_cov_19.442942	9746	10651	145.8	163
EOG091G0IX8	Complete	NODE_1904_length_13139_cov_18.001301	11549	12823	204.1	193
EOG091G0IXA	Complete	NODE_927_length_18869_cov_17.305768	15587	18390	140.9	258
EOG091G0IXT	Complete	NODE_3239_length_9340_cov_16.960596	3428	4283	212.5	180
EOG091G0IXY	Fragmented	NODE_3725_length_8457_cov_18.251790	2539	3438	56.3	125
EOG091G0IYB	Complete	NODE_2440_length_11346_cov_17.211199	6529	10753	839.1	642
EOG091G0IZD	Complete	NODE_138_length_37873_cov_17.752408	282	8792	70.5	114
EOG091G0IZX	Complete	NODE_3160_length_9527_cov_19.340423	5554	6469	371.7	199
EOG091G0J09	Complete	NODE_2816_length_10269_cov_20.445938	1206	6885	254.7	220
EOG091G0J14	Complete	NODE_103_length_41644_cov_18.505208	21431	28938	204.1	132
EOG091G0J2W	Complete	NODE_1191_length_16872_cov_18.753200	635	4055	90.1	189
EOG091G0J56	Missing
EOG091G0J61	Complete	NODE_1885_length_13218_cov_16.701164	2239	6652	112.6	107
EOG091G0J69	Missing
EOG091G0J7A	Complete	NODE_891_length_19290_cov_17.248842	11946	17866	243.4	386
EOG091G0J98	Complete	NODE_822_length_19993_cov_18.186232	377	6435	305	306
EOG091G0JBM	Missing
EOG091G0JBZ	Complete	NODE_266_length_31174_cov_17.279352	6126	7251	248.1	189
EOG091G0JC7	Complete	NODE_3092_length_9679_cov_17.130077	6786	8499	103.1	139
EOG091G0JEC	Complete	NODE_1818_length_13485_cov_23.788559	675	1505	198.4	128
EOG091G0JGU	Complete	NODE_2406_length_11451_cov_25.546422	2403	7437	150.2	167
EOG091G0JHN	Complete	NODE_20_length_63281_cov_17.603823	18068	18927	223	192
EOG091G0JHQ	Complete	NODE_852_length_19733_cov_20.393417	8330	9821	258.3	212
EOG091G0JI0	Complete	NODE_35_length_55094_cov_17.961885	123	2684	290.3	195
EOG091G0JI1	Complete	NODE_909_length_19063_cov_25.471347	9126	12044	233.5	130
EOG091G0JIA	Complete	NODE_444_length_26154_cov_16.837175	15455	21307	103.2	216
EOG091G0JMY	Complete	NODE_1112_length_17365_cov_18.623843	7468	8521	146.1	184
EOG091G0JTG	Complete	NODE_3815_length_8293_cov_18.274464	5706	6713	137.2	178
EOG091G0JTR	Missing
EOG091G0JU7	Complete	NODE_59_length_48648_cov_18.355150	39586	45087	304.4	227
EOG091G0JUY	Complete	NODE_9294_length_3404_cov_19.088368	1681	2755	319.9	185
EOG091G0JWC	Missing
EOG091G0JWK	Missing
EOG091G0JYQ	Complete	NODE_1056_length_17803_cov_20.994246	8005	12114	278	160
EOG091G0JZV	Missing
EOG091G0K0D	Complete	NODE_4861_length_6792_cov_23.285778	920	1684	115.3	151
EOG091G0K0H	Complete	NODE_1915_length_13090_cov_16.831169	1852	6315	170.2	154
EOG091G0K1G	Complete	NODE_1922_length_13071_cov_16.380022	2251	5727	413.4	234
EOG091G0K1H	Complete	NODE_2638_length_10718_cov_17.583404	758	8899	99.3	122
EOG091G0K1Z	Complete	NODE_8875_length_3607_cov_19.050425	653	1905	53	136
EOG091G0K2R	Complete	NODE_2092_length_12444_cov_17.847740	389	2496	244	218
EOG091G0K6O	Complete	NODE_11351_length_2571_cov_16.848837	182	1093	170.8	173
EOG091G0K82	Complete	NODE_2638_length_10718_cov_17.583404	5058	10698	248.5	239
EOG091G0K92	Missing
EOG091G0K95	Duplicated	NODE_14276_length_1759_cov_14.878121	133	1570	250.1	278
EOG091G0K95	Duplicated	NODE_300_length_29981_cov_22.104936	6053	11657	212.6	261
EOG091G0K98	Complete	NODE_1388_length_15609_cov_17.759400	4710	11631	251.3	308
EOG091G0K9M	Complete	NODE_248_length_31829_cov_16.742158	12023	15890	247.1	181
EOG091G0KC3	Complete	NODE_2429_length_11367_cov_19.332064	1	5008	157.9	196
EOG091G0KEQ	Complete	NODE_339_length_28563_cov_18.641613	20628	26395	193.3	168
EOG091G0KGO	Complete	NODE_5060_length_6546_cov_16.688360	771	2874	236.6	178
EOG091G0KGX	Complete	NODE_30_length_58341_cov_17.775865	29286	30427	211.5	228
EOG091G0KHF	Complete	NODE_3801_length_8313_cov_17.754371	6288	7550	275.4	238
EOG091G0KJA	Complete	NODE_3663_length_8560_cov_32.657079	6085	7089	188.3	236
EOG091G0KM6	Complete	NODE_2702_length_10562_cov_16.668956	278	3389	232.2	160
EOG091G0KNT	Complete	NODE_363_length_27799_cov_19.232487	10303	12791	191.4	165
EOG091G0KPB	Complete	NODE_1134_length_17296_cov_16.332307	11779	17296	116.1	141
EOG091G0KR3	Complete	NODE_835_length_19908_cov_18.391760	6185	10804	208.3	145
EOG091G0KRB	Complete	NODE_1815_length_13493_cov_17.314475	5602	10040	222.6	149
EOG091G0KRZ	Complete	NODE_8_length_77324_cov_17.272930	72510	73403	290.8	150
EOG091G0KS8	Complete	NODE_166_length_35723_cov_28.347220	16586	22415	145.6	169
EOG091G0KSQ	Complete	NODE_1246_length_16530_cov_16.229077	9548	12845	394.7	305
EOG091G0KSX	Complete	NODE_386_length_27408_cov_17.765724	3578	12917	111.7	170
EOG091G0KUR	Missing
EOG091G0KVW	Complete	NODE_1097_length_17433_cov_18.570811	13023	16549	273.3	161
EOG091G0L2T	Complete	NODE_3262_length_9273_cov_16.637777	173	2615	90.9	91
EOG091G0L3L	Complete	NODE_4040_length_7958_cov_16.768811	2047	5866	192.1	176
EOG091G0L4M	Complete	NODE_8_length_77324_cov_17.272930	26047	35416	177.3	159
EOG091G0L4Z	Complete	NODE_97_length_42317_cov_19.130090	7939	9435	113.2	179
EOG091G0L5D	Complete	NODE_7_length_77374_cov_17.799772	37864	41960	281.7	162
EOG091G0L5H	Complete	NODE_5777_length_5811_cov_16.507325	4272	4916	129	140
EOG091G0L5I	Complete	NODE_3844_length_8246_cov_16.907333	2551	3595	287	162
EOG091G0L5X	Complete	NODE_3424_length_8985_cov_20.302088	1676	4171	178.4	144
EOG091G0L5Z	Complete	NODE_1261_length_16440_cov_17.555277	8798	15020	296.8	181
EOG091G0L66	Complete	NODE_889_length_19298_cov_18.414703	13	1072	217.2	163
EOG091G0L84	Complete	NODE_4164_length_7745_cov_15.714267	1	5916	247.7	201
EOG091G0LAR	Complete	NODE_426_length_26580_cov_16.557673	1	1925	220.6	155
EOG091G0LB8	Complete	NODE_2734_length_10492_cov_18.112818	5751	9046	134.5	153
EOG091G0LBN	Complete	NODE_12154_length_2306_cov_14.776133	602	1690	106.7	135
EOG091G0LCK	Complete	NODE_15601_length_1487_cov_20.747518	675	1409	62	67
EOG091G0LCT	Complete	NODE_1246_length_16530_cov_16.229077	9716	13175	245.4	225
EOG091G0LFF	Complete	NODE_6169_length_5425_cov_14.895475	3726	5245	269.6	177
EOG091G0LIN	Complete	NODE_5370_length_6182_cov_17.692875	486	6074	273.2	182
EOG091G0LKE	Complete	NODE_12337_length_2253_cov_33.771140	170	993	152.7	174
EOG091G0LMQ	Complete	NODE_1815_length_13493_cov_17.314475	778	9351	180	142
EOG091G0LMX	Complete	NODE_1508_length_14908_cov_24.842020	5897	13534	166.2	167
EOG091G0LMY	Fragmented	NODE_2304_length_11760_cov_19.244201	943	2524	38.4	80
EOG091G0LO1	Complete	NODE_1168_length_17034_cov_22.189892	3376	7075	232.2	181
EOG091G0LP5	Complete	NODE_26074_length_503_cov_30.267606	1	472	112.1	86
EOG091G0LPW	Complete	NODE_1437_length_15353_cov_20.272388	7409	8149	78.9	150
EOG091G0LRI	Complete	NODE_6004_length_5602_cov_15.625339	88	4835	237.6	180
EOG091G0LS0	Complete	NODE_122_length_39278_cov_16.837402	12925	13990	300.6	193
EOG091G0LT0	Complete	NODE_2120_length_12360_cov_20.101522	1	4525	244.6	182
EOG091G0LT1	Complete	NODE_146_length_37102_cov_18.149440	20457	23857	131.1	103
EOG091G0LT7	Complete	NODE_3640_length_8607_cov_16.799297	3530	4222	133.8	203
EOG091G0LTE	Complete	NODE_2568_length_10966_cov_16.232069	7445	8158	88.8	153
EOG091G0LVQ	Complete	NODE_4809_length_6851_cov_18.856215	4666	6574	181.3	166
EOG091G0LZ0	Complete	NODE_9011_length_3536_cov_17.987280	1136	3364	190.2	144
EOG091G0M04	Complete	NODE_177_length_35278_cov_17.668191	7133	9243	177.8	168
EOG091G0M09	Missing
EOG091G0M0J	Complete	NODE_2188_length_12126_cov_17.263756	781	3145	168	260
EOG091G0M0S	Complete	NODE_211_length_33771_cov_17.478245	13844	19883	145.4	126
EOG091G0M0T	Complete	NODE_17550_length_1178_cov_19.435059	1	760	269.9	160
EOG091G0M12	Complete	NODE_3662_length_8563_cov_24.167688	4327	6521	131.5	115
EOG091G0M22	Complete	NODE_7293_length_4537_cov_17.297085	738	1605	185.6	181
EOG091G0M24	Fragmented	NODE_272_length_30960_cov_18.791730	23841	27549	48.8	75
EOG091G0M3C	Complete	NODE_98_length_42264_cov_17.584422	11816	14868	200.3	185
EOG091G0M4K	Complete	NODE_1630_length_14312_cov_16.390025	4792	7008	128.5	205
EOG091G0M4Q	Missing
EOG091G0M8S	Complete	NODE_1489_length_15055_cov_24.903725	8524	14935	131	129
EOG091G0MB2	Complete	NODE_56_length_49116_cov_17.342013	42356	48050	213.8	132
EOG091G0MBG	Complete	NODE_14_length_68806_cov_18.357491	39698	48859	219.2	218
EOG091G0MBX	Missing
EOG091G0MCM	Complete	NODE_3959_length_8082_cov_16.624235	5990	7461	114.1	104
EOG091G0MCZ	Missing
EOG091G0MDD	Complete	NODE_2614_length_10808_cov_16.932998	3286	6267	272.1	196
EOG091G0MDG	Complete	NODE_3467_length_8912_cov_16.378268	7254	8863	171.3	136
EOG091G0MDT	Fragmented	NODE_4447_length_7330_cov_14.206397	5269	6136	257.3	150
EOG091G0MF6	Complete	NODE_1940_length_12992_cov_20.510956	6388	8480	266.2	149
EOG091G0MG7	Complete	NODE_20_length_63281_cov_17.603823	21956	22570	43.1	93
EOG091G0MHM	Complete	NODE_145_length_37113_cov_17.093963	13420	13981	95.5	113
EOG091G0MI7	Complete	NODE_475_length_25554_cov_20.531617	10558	16098	152.3	242
EOG091G0MJA	Complete	NODE_2161_length_12209_cov_19.243571	8098	10057	160.8	215
EOG091G0MKY	Complete	NODE_9151_length_3468_cov_17.914774	2116	3111	289.3	190
EOG091G0MLD	Complete	NODE_492_length_24930_cov_23.926246	1031	3785	76.4	109
EOG091G0MLX	Complete	NODE_532_length_24152_cov_18.466708	15340	20456	245.2	168
EOG091G0MMY	Complete	NODE_7606_length_4331_cov_16.574988	1	4331	150.5	158
EOG091G0MP6	Complete	NODE_133_length_38234_cov_17.293839	19485	21786	249.6	140
EOG091G0MRS	Complete	NODE_459_length_25900_cov_19.061844	4028	5321	304.8	154
EOG091G0MS7	Missing
EOG091G0MSB	Complete	NODE_5341_length_6215_cov_16.364940	47	5275	445.2	268
EOG091G0MSR	Complete	NODE_443_length_26190_cov_17.509899	18234	22857	83.5	135
EOG091G0MUD	Complete	NODE_4845_length_6804_cov_22.664784	1078	1653	244.9	164
EOG091G0MVL	Complete	NODE_819_length_20034_cov_17.184697	14000	16407	260.9	167
EOG091G0MVR	Complete	NODE_45_length_53236_cov_17.393141	29889	34352	142.6	194
EOG091G0MY0	Complete	NODE_331_length_28846_cov_17.326880	3926	6256	224.3	182
EOG091G0MY8	Complete	NODE_2055_length_12544_cov_17.353814	9783	10730	122.7	168
EOG091G0MZC	Complete	NODE_1205_length_16771_cov_17.244938	6408	12262	142.9	142
EOG091G0N0A	Complete	NODE_1376_length_15683_cov_18.696976	8202	13827	154.1	111
EOG091G0N0R	Complete	NODE_2_length_87276_cov_17.863703	75677	78202	302.4	209
EOG091G0N0U	Complete	NODE_437_length_26292_cov_17.880183	11322	16072	212.6	204
EOG091G0N2F	Complete	NODE_406_length_27011_cov_19.148474	5943	9603	151	118
EOG091G0N9D	Complete	NODE_2087_length_12457_cov_17.463489	1693	3045	154.2	156
EOG091G0N9Z	Complete	NODE_3_length_86249_cov_18.092896	45691	55619	99.9	113
EOG091G0NH9	Missing
EOG091G0NIU	Duplicated	NODE_1142_length_17222_cov_17.838495	4306	4984	135.1	100
EOG091G0NIU	Duplicated	NODE_2024_length_12689_cov_17.463685	11233	11709	144.9	101
EOG091G0NIY	Complete	NODE_103_length_41644_cov_18.505208	33160	35345	217.8	156
EOG091G0NK3	Complete	NODE_4612_length_7095_cov_16.297806	853	3515	244.4	160
EOG091G0NKD	Complete	NODE_2143_length_12311_cov_20.089505	1858	2595	210.3	191
EOG091G0NM1	Complete	NODE_1005_length_18284_cov_17.697973	12975	13981	83.6	124
EOG091G0NMJ	Complete	NODE_3592_length_8686_cov_37.034963	7593	8585	248.9	174
EOG091G0NNO	Complete	NODE_1168_length_17034_cov_22.189892	1485	4243	192.9	208
EOG091G0NOA	Complete	NODE_1678_length_14016_cov_17.125977	9995	14016	132.9	191
EOG091G0NP6	Missing
EOG091G0NP7	Complete	NODE_4079_length_7898_cov_21.461834	3597	3947	60.6	102
EOG091G0NQW	Complete	NODE_7660_length_4292_cov_16.814472	1144	3732	366.8	319
EOG091G0NRN	Missing
EOG091G0NTO	Complete	NODE_1879_length_13250_cov_16.872239	5228	12129	191.7	115
EOG091G0NTZ	Missing
EOG091G0NVA	Complete	NODE_5031_length_6577_cov_21.470308	3825	5981	247.8	155
EOG091G0O40	Complete	NODE_8_length_77324_cov_17.272930	73447	77114	85.3	143
EOG091G0O4W	Missing
EOG091G0O5A	Complete	NODE_2_length_87276_cov_17.863703	83227	87105	72.8	88
EOG091G0O6E	Complete	NODE_710_length_21279_cov_16.774455	1	5495	254.3	175
EOG091G0O7O	Complete	NODE_8040_length_4064_cov_18.112114	2326	2944	58.5	156
EOG091G0O97	Complete	NODE_8913_length_3588_cov_19.721162	1	2861	93.3	207
EOG091G0O9D	Complete	NODE_6161_length_5437_cov_15.760261	2826	3700	227.9	149
EOG091G0OFC	Complete	NODE_12878_length_2103_cov_17.339092	479	1650	119.5	161
EOG091G0OHF	Complete	NODE_768_length_20608_cov_22.934489	10303	13808	801.5	641
EOG091G0OI8	Complete	NODE_1796_length_13556_cov_17.711106	4293	8326	288.8	157
EOG091G0OM4	Complete	NODE_1581_length_14538_cov_17.065279	2670	12484	154.9	147
EOG091G0ONT	Complete	NODE_1281_length_16312_cov_19.085802	9784	15880	234.5	181
EOG091G0OPI	Complete	NODE_13838_length_1861_cov_9.788677	858	1861	107.8	114
EOG091G0OTI	Complete	NODE_3264_length_9272_cov_19.293638	1	5915	149.4	137
EOG091G0OUM	Complete	NODE_3338_length_9140_cov_20.702196	2510	7716	200.6	138
EOG091G0OWC	Complete	NODE_4200_length_7685_cov_17.687960	1	4734	59.5	169
EOG091G0OWI	Complete	NODE_896_length_19225_cov_17.092177	11363	16187	150	147
EOG091G0OY0	Complete	NODE_1772_length_13653_cov_17.476871	7918	8537	103	128
EOG091G0P4K	Complete	NODE_3593_length_8684_cov_16.724410	2226	7225	262.9	381
EOG091G0P5H	Complete	NODE_1827_length_13446_cov_26.606403	7245	12670	117.8	127
EOG091G0P5N	Complete	NODE_925_length_18896_cov_17.353579	16911	18146	170.4	134
EOG091G0P9B	Complete	NODE_2547_length_11028_cov_17.372569	5136	9888	135.3	130
EOG091G0PAG	Missing
EOG091G0PD3	Complete	NODE_135_length_38178_cov_18.866644	27095	32187	122	103
EOG091G0PEI	Complete	NODE_12_length_72490_cov_17.459669	44704	49453	247.3	126
EOG091G0PGM	Complete	NODE_704_length_21339_cov_16.316104	11325	16037	95	92
EOG091G0PHL	Duplicated	NODE_4928_length_6701_cov_19.737621	3423	4215	220.7	148
EOG091G0PHL	Duplicated	NODE_4928_length_6701_cov_19.737621	4268	5054	233.4	148
EOG091G0PIU	Complete	NODE_1630_length_14312_cov_16.390025	8820	9365	176	157
EOG091G0PL0	Complete	NODE_11324_length_2578_cov_30.311475	441	2578	169.3	158
EOG091G0PNO	Complete	NODE_542_length_23853_cov_17.884085	5082	5705	161.9	146
EOG091G0PNP	Complete	NODE_444_length_26154_cov_16.837175	14389	15156	115.4	159
EOG091G0PUZ	Complete	NODE_6122_length_5485_cov_17.440459	269	3315	287.4	160
EOG091G0PVT	Complete	NODE_5432_length_6104_cov_19.734030	224	1009	124.4	124
EOG091G0PXB	Complete	NODE_3371_length_9084_cov_16.574553	1370	2176	287.6	184
EOG091G0Q02	Fragmented	NODE_4576_length_7146_cov_18.051634	1700	6724	129.6	118
EOG091G0Q05	Missing
EOG091G0Q1X	Complete	NODE_42_length_53708_cov_18.236244	32959	39025	139.3	104
EOG091G0Q27	Complete	NODE_676_length_21744_cov_18.267042	5105	11590	176.7	177
EOG091G0Q58	Complete	NODE_769_length_20598_cov_17.487939	10233	15883	223.4	172
EOG091G0Q7M	Complete	NODE_7285_length_4541_cov_17.713934	397	1915	127.1	148
EOG091G0QBN	Complete	NODE_675_length_21752_cov_17.888581	18351	18809	95.6	80
EOG091G0QCX	Complete	NODE_8696_length_3701_cov_18.698951	638	2520	142.5	140
EOG091G0QE1	Missing
EOG091G0QEQ	Complete	NODE_1442_length_15330_cov_17.082082	656	3166	121	213
EOG091G0QGZ	Complete	NODE_3252_length_9302_cov_17.230244	6187	6741	218.8	123
EOG091G0QIP	Missing
EOG091G0QJA	Complete	NODE_522_length_24376_cov_19.016256	7884	11131	146.9	113
EOG091G0QKK	Complete	NODE_580_length_23242_cov_17.414159	1429	2504	223.9	150
EOG091G0QNR	Complete	NODE_197_length_34307_cov_17.563015	2412	4752	121.3	153
EOG091G0QNW	Complete	NODE_3115_length_9626_cov_16.971411	7188	9523	75.8	91
EOG091G0QPG	Complete	NODE_1174_length_16964_cov_29.454255	1346	2782	263.9	153
EOG091G0QRW	Complete	NODE_29_length_58437_cov_17.450034	940	5880	214.1	131
EOG091G0QS4	Complete	NODE_22331_length_697_cov_36.945161	1	697	152.5	132
EOG091G0QS6	Complete	NODE_4985_length_6640_cov_14.873533	43	580	84	91
EOG091G0QUH	Complete	NODE_8299_length_3908_cov_13.253198	2339	3284	120.9	136
EOG091G0QW9	Complete	NODE_2505_length_11135_cov_17.924037	3181	4118	229.7	192
EOG091G0QZ2	Complete	NODE_1507_length_14910_cov_16.273579	11213	14340	136.4	100
EOG091G0R04	Complete	NODE_1955_length_12946_cov_18.066128	1864	2654	227.9	166
EOG091G0R0A	Missing
EOG091G0R21	Complete	NODE_5745_length_5844_cov_25.005549	2503	4295	139.4	139
EOG091G0R3S	Complete	NODE_4995_length_6628_cov_17.195848	3503	6628	192.8	160
EOG091G0R6Z	Complete	NODE_207_length_33840_cov_17.556171	27650	31618	274.5	172
EOG091G0R9X	Complete	NODE_263_length_31232_cov_17.280693	10039	10755	145.9	140
EOG091G0RA2	Complete	NODE_151_length_36878_cov_18.098122	24328	27020	228.9	117
EOG091G0RCI	Missing
EOG091G0RHX	Complete	NODE_128_length_38734_cov_16.955972	19040	23755	103.9	88
EOG091G0RI9	Complete	NODE_19_length_64317_cov_17.516469	47050	48357	143.3	151
EOG091G0RKU	Complete	NODE_2519_length_11096_cov_18.610037	1	1495	120.8	106
EOG091G0RM8	Missing
EOG091G0RPE	Complete	NODE_5524_length_6026_cov_42.894604	3483	5091	145.6	109
EOG091G0RR3	Complete	NODE_704_length_21339_cov_16.316104	11325	16037	143.5	148
EOG091G0RRA	Complete	NODE_2_length_87276_cov_17.863703	14168	17218	116.6	135
EOG091G0RRE	Complete	NODE_529_length_24233_cov_17.509728	10270	13250	87.7	131
EOG091G0RRN	Complete	NODE_129_length_38646_cov_16.889756	291	2395	152.8	129
EOG091G0RRT	Complete	NODE_12686_length_2154_cov_18.361098	1096	2136	154.3	121
EOG091G0RT1	Complete	NODE_2524_length_11090_cov_17.981295	1291	3745	299.3	191
EOG091G0RTI	Complete	NODE_11624_length_2476_cov_17.788245	1481	2234	105.7	117
EOG091G0RTZ	Complete	NODE_6108_length_5506_cov_17.675999	1	4655	178.4	83
EOG091G0RVD	Complete	NODE_1628_length_14313_cov_20.889435	591	3125	155.6	122
EOG091G0RWI	Missing
EOG091G0RWW	Complete	NODE_17059_length_1248_cov_29.423570	596	1248	110	112
EOG091G0S0I	Missing
EOG091G0S2R	Complete	NODE_3885_length_8180_cov_16.606319	1821	6387	94.1	191
EOG091G0S5L	Complete	NODE_17082_length_1246_cov_27.468777	1	1180	361.6	250
EOG091G0S8Y	Complete	NODE_3322_length_9170_cov_16.850874	1396	6835	188.9	127
EOG091G0SAU	Complete	NODE_8726_length_3684_cov_19.364569	168	3141	88	127
EOG091G0SB2	Complete	NODE_4754_length_6892_cov_14.440792	4586	5761	187.4	149
EOG091G0SBR	Complete	NODE_7169_length_4619_cov_17.732937	2551	3604	160	135
EOG091G0SCV	Complete	NODE_1390_length_15573_cov_17.058725	11736	12535	49.1	92
EOG091G0SGH	Complete	NODE_2472_length_11260_cov_19.788697	870	4026	150.9	127
EOG091G0SGT	Complete	NODE_1198_length_16831_cov_18.308941	13324	13809	56.2	94
EOG091G0SM9	Complete	NODE_387_length_27357_cov_22.018218	7601	13094	123	122
EOG091G0SNM	Complete	NODE_250_length_31808_cov_17.463458	4881	5614	215.8	139
EOG091G0SOZ	Missing
EOG091G0SQV	Complete	NODE_5916_length_5676_cov_17.078407	2873	4890	84.9	98
EOG091G0SRJ	Missing
EOG091G0SRZ	Complete	NODE_3139_length_9566_cov_38.783328	5115	8040	184.6	126
EOG091G0SU6	Complete	NODE_91_length_42913_cov_17.183280	18416	21063	240.7	211
EOG091G0SV1	Complete	NODE_95_length_42579_cov_16.593007	12569	15542	202.7	129
EOG091G0T3D	Missing
EOG091G0T3X	Missing
EOG091G0T5O	Complete	NODE_4614_length_7093_cov_16.771237	1145	6434	25	184
EOG091G0T79	Complete	NODE_9001_length_3540_cov_16.831071	935	3392	115.6	145
EOG091G0TA6	Complete	NODE_3748_length_8419_cov_17.285183	1	2505	153.5	169
EOG091G0TAC	Missing
EOG091G0TAU	Complete	NODE_7214_length_4594_cov_13.964135	302	3526	169.7	282
EOG091G0TCJ	Complete	NODE_656_length_22026_cov_19.049023	1	5676	165.9	131
EOG091G0TKH	Missing
EOG091G0TM2	Complete	NODE_1818_length_13485_cov_23.788559	1866	6261	103.4	75
EOG091G0TN4	Complete	NODE_17923_length_1127_cov_16.977143	393	926	121.9	102
EOG091G0TNU	Complete	NODE_277_length_30654_cov_16.722962	21560	23879	180.1	102
EOG091G0TQF	Complete	NODE_275_length_30775_cov_18.710307	2186	4751	207.7	125
EOG091G0TRW	Complete	NODE_1305_length_16130_cov_17.704728	4160	6873	131	117
EOG091G0TSE	Complete	NODE_2482_length_11219_cov_18.971908	10733	11105	141	85
EOG091G0TVG	Complete	NODE_1688_length_13970_cov_17.641906	6078	6753	116.4	103
EOG091G0TWR	Complete	NODE_456_length_25935_cov_17.022082	16126	20103	155.2	83
EOG091G0TZ2	Complete	NODE_4245_length_7622_cov_18.188469	446	4662	88.1	111
EOG091G0TZU	Complete	NODE_9105_length_3495_cov_17.415740	688	1240	155	128
EOG091G0TZX	Complete	NODE_10375_length_2932_cov_17.544658	963	2834	239.6	134
EOG091G0U2U	Complete	NODE_3466_length_8915_cov_16.148676	695	3315	172.6	137
EOG091G0U3W	Complete	NODE_11739_length_2437_cov_17.029237	90	1700	121.8	143
EOG091G0U4B	Complete	NODE_1112_length_17365_cov_18.623843	6539	7328	84.3	152
EOG091G0U75	Duplicated	NODE_2015_length_12711_cov_17.534668	1188	6725	138.9	181
EOG091G0U75	Duplicated	NODE_3321_length_9170_cov_17.302430	2667	6955	137.9	173
EOG091G0UB5	Complete	NODE_621_length_22581_cov_18.019019	5102	5674	177.6	105
EOG091G0UE6	Missing
EOG091G0UKA	Complete	NODE_43_length_53640_cov_17.281706	45885	46496	236.9	122
EOG091G0UKP	Complete	NODE_172_length_35530_cov_17.528164	7512	12914	181.8	125
EOG091G0ULR	Complete	NODE_6875_length_4828_cov_16.424963	1	850	180	147
EOG091G0UOM	Complete	NODE_1672_length_14045_cov_18.322881	4103	4573	106.9	114
EOG091G0UQ0	Complete	NODE_4208_length_7677_cov_16.764474	5496	6058	69.3	65
EOG091G0UQZ	Complete	NODE_2470_length_11263_cov_16.901305	6699	10836	188.7	125
EOG091G0UTL	Missing
EOG091G0UUT	Fragmented	NODE_22209_length_707_cov_17.422222	93	574	86.8	116
EOG091G0UXY	Complete	NODE_676_length_21744_cov_18.267042	1128	1637	116.5	134
EOG091G0UYL	Complete	NODE_5571_length_5992_cov_16.775993	504	3146	190.1	119
EOG091G0UZ0	Complete	NODE_2050_length_12559_cov_14.611601	6847	7325	48.6	85
EOG091G0V3C	Missing
EOG091G0VGJ	Complete	NODE_1232_length_16633_cov_18.028570	9605	11328	145.7	94
EOG091G0VIF	Complete	NODE_1067_length_17697_cov_15.845176	5314	6242	173.3	128
EOG091G0VMU	Missing
EOG091G0VNB	Complete	NODE_286_length_30391_cov_17.161015	152	1715	182.4	95
EOG091G0VQK	Complete	NODE_2473_length_11256_cov_18.017443	1	4115	130.2	186
EOG091G0VSN	Complete	NODE_2045_length_12581_cov_15.302303	3952	7747	104.8	108
EOG091G0VSZ	Complete	NODE_4346_length_7464_cov_18.367944	2176	6753	120.5	94
EOG091G0VTN	Complete	NODE_36_length_55011_cov_20.187753	42625	44961	149.6	114
EOG091G0VVZ	Complete	NODE_59_length_48648_cov_18.355150	9018	17624	165.2	242
EOG091G0VWO	Complete	NODE_2747_length_10447_cov_18.565863	4264	6674	130.9	96
EOG091G0VZF	Complete	NODE_3349_length_9121_cov_15.309598	658	1375	162.3	96
EOG091G0W0U	Complete	NODE_7976_length_4108_cov_15.800298	2646	3792	82.8	71
EOG091G0W1S	Complete	NODE_272_length_30960_cov_18.791730	26658	30127	190.8	112
EOG091G0W26	Complete	NODE_3191_length_9448_cov_17.625760	7114	7510	185.3	100
EOG091G0W2D	Complete	NODE_4576_length_7146_cov_18.051634	1	1705	127.8	98
EOG091G0W5M	Complete	NODE_1055_length_17813_cov_21.913115	5150	7943	197.6	187
EOG091G0W6G	Complete	NODE_5045_length_6562_cov_15.229144	2195	3237	193.4	104
EOG091G0W86	Missing
EOG091G0W8V	Complete	NODE_4079_length_7898_cov_21.461834	3935	4595	181.5	80
EOG091G0W96	Complete	NODE_22598_length_680_cov_16.467662	16	584	133.9	83
EOG091G0WAL	Complete	NODE_216_length_33666_cov_17.400488	20780	24967	256.1	160
EOG091G0WCB	Complete	NODE_1527_length_14833_cov_18.510301	239	896	151.2	146
EOG091G0WLL	Complete	NODE_2011_length_12735_cov_18.510981	882	3175	195.7	110
EOG091G0WPV	Complete	NODE_1302_length_16145_cov_17.215895	10098	12945	132.7	99
EOG091G0WT4	Complete	NODE_10174_length_3000_cov_16.628464	1221	1695	173.2	88
EOG091G0WUF	Missing
EOG091G0WZ0	Complete	NODE_2079_length_12475_cov_17.042991	623	5403	127	180
EOG091G0X1V	Complete	NODE_646_length_22171_cov_17.674799	3966	7473	100.9	92
EOG091G0X1Z	Complete	NODE_11051_length_2678_cov_17.364475	334	2018	123	78
EOG091G0X3B	Complete	NODE_16764_length_1292_cov_16.237037	1	1022	105.8	93
EOG091G0X8F	Complete	NODE_159_length_36457_cov_17.125728	12660	14173	223.1	126
EOG091G0XHF	Complete	NODE_13059_length_2058_cov_17.562342	1	777	94.2	174
EOG091G0XKP	Missing
EOG091G0XN1	Complete	NODE_1254_length_16458_cov_27.304377	14978	15488	96.4	78
EOG091G0XQ3	Complete	NODE_435_length_26356_cov_18.388105	7598	8268	126.6	144
EOG091G0XRQ	Missing
EOG091G0XVD	Complete	NODE_2922_length_10015_cov_16.371201	3359	7456	117	94
EOG091G0XXE	Complete	NODE_283_length_30502_cov_18.002202	16806	17777	138.8	178
EOG091G0XXM	Complete	NODE_8037_length_4066_cov_17.685886	372	2315	90.8	87
EOG091G0XYP	Complete	NODE_1525_length_14837_cov_19.089363	5187	7949	114.2	98
EOG091G0XZC	Complete	NODE_5018_length_6602_cov_16.663142	2583	5027	184.3	141
EOG091G0Y05	Complete	NODE_375_length_27599_cov_37.946443	14785	19822	88.5	89
EOG091G0Y09	Complete	NODE_4168_length_7737_cov_16.580026	3814	4335	141.9	119
EOG091G0Y35	Fragmented	NODE_4069_length_7913_cov_17.338310	4364	7805	85.7	75
EOG091G0Y6M	Complete	NODE_179_length_35094_cov_17.141103	11493	12116	98.6	101
EOG091G0Y96	Complete	NODE_2942_length_9972_cov_17.401112	5194	9880	70.9	72
EOG091G0YBP	Fragmented	NODE_340_length_28549_cov_20.356912	11135	11718	53.9	59
EOG091G0YCT	Complete	NODE_2814_length_10275_cov_16.818004	4020	4322	134.6	88
EOG091G0YHX	Complete	NODE_3976_length_8053_cov_15.549398	686	2458	185.8	99
EOG091G0YK9	Missing
EOG091G0YP6	Complete	NODE_2180_length_12146_cov_16.220648	1110	3600	106.5	73
EOG091G0YU6	Duplicated	NODE_473_length_25584_cov_17.256047	15995	16627	167.9	89
EOG091G0YU6	Duplicated	NODE_5094_length_6504_cov_17.219231	2703	5015	167	87
EOG091G0YUO	Complete	NODE_8439_length_3833_cov_18.383387	449	3693	64.7	85
EOG091G0YVI	Fragmented	NODE_25211_length_535_cov_9.600437	219	491	136.2	76
EOG091G0YY3	Missing
EOG091G0YYA	Complete	NODE_1153_length_17158_cov_17.788010	2860	6331	127.2	142
EOG091G0YZ0	Complete	NODE_39_length_54675_cov_17.249918	18740	19300	51.2	84
EOG091G0Z43	Complete	NODE_868_length_19595_cov_18.752741	9903	14141	75.6	60
EOG091G0Z4E	Complete	NODE_4508_length_7249_cov_17.233965	2561	4211	168.3	116
EOG091G0Z6N	Complete	NODE_161_length_36352_cov_16.453508	16909	20367	173.9	89
EOG091G0Z6Z	Complete	NODE_6070_length_5535_cov_17.328509	1945	4105	118	83
EOG091G0Z7J	Missing
EOG091G0ZDR	Duplicated	NODE_2195_length_12105_cov_16.451613	1	4305	147.2	121
EOG091G0ZDR	Duplicated	NODE_3082_length_9702_cov_17.662130	1556	4363	128	111
EOG091G0ZEJ	Complete	NODE_5024_length_6587_cov_17.933948	3092	6069	52.3	129
EOG091G0ZLI	Complete	NODE_93_length_42808_cov_17.263041	7426	7747	160.8	76
EOG091G0ZLQ	Complete	NODE_16561_length_1325_cov_17.141026	195	778	93.7	124
EOG091G0ZNH	Complete	NODE_123_length_39119_cov_17.503304	35036	38750	66.5	79
EOG091G0ZRG	Complete	NODE_7093_length_4678_cov_16.817648	1376	4399	215.9	126
EOG091G0ZTA	Missing
EOG091G0ZUA	Complete	NODE_9759_length_3184_cov_14.769553	1007	2658	130.2	101
EOG091G0ZWE	Fragmented	NODE_7680_length_4280_cov_15.775874	2371	2790	168.2	90
EOG091G105E	Complete	NODE_4124_length_7821_cov_18.041839	5140	5783	137.8	112
EOG091G107U	Complete	NODE_187_length_34700_cov_18.318603	13458	20170	132.4	78
EOG091G1081	Complete	NODE_16052_length_1412_cov_17.809738	631	1119	121.4	96
EOG091G10CG	Complete	NODE_4031_length_7978_cov_16.833692	1740	3735	173.2	79
EOG091G10FG	Complete	NODE_588_length_23163_cov_17.127480	9825	13208	123.6	74
EOG091G10IX	Complete	NODE_2753_length_10425_cov_18.294936	4667	8691	164.8	109
EOG091G10MO	Complete	NODE_720_length_21176_cov_17.248116	3884	4279	83.5	96
EOG091G10O5	Complete	NODE_7092_length_4678_cov_17.375136	465	1718	433.4	292
EOG091G10SA	Complete	NODE_13_length_69389_cov_17.306253	1	5965	115.5	68
EOG091G10SJ	Complete	NODE_1520_length_14870_cov_16.688366	147	817	88.7	79
EOG091G112U	Complete	NODE_277_length_30654_cov_16.722962	6484	10523	133.2	88
EOG091G113O	Complete	NODE_9032_length_3526_cov_17.775297	592	2825	123.2	73
EOG091G1144	Complete	NODE_696_length_21425_cov_18.317313	13513	18626	88.1	68
EOG091G114S	Complete	NODE_1282_length_16296_cov_17.040138	3214	10254	81.3	54
EOG091G115J	Complete	NODE_4621_length_7087_cov_17.420970	4812	7059	176.5	179
EOG091G116R	Missing
EOG091G11CG	Complete	NODE_5863_length_5717_cov_19.176241	4296	4797	153.2	90
EOG091G11CO	Complete	NODE_8727_length_3683_cov_16.466167	1666	3602	688.4	394
EOG091G11IM	Complete	NODE_710_length_21279_cov_16.774455	3617	8840	74.5	156
EOG091G11O6	Complete	NODE_1626_length_14334_cov_17.911202	10263	13233	171.3	91
EOG091G11OU	Complete	NODE_150_length_36986_cov_20.652659	4023	6309	145.9	104
EOG091G11PB	Complete	NODE_19_length_64317_cov_17.516469	573	3093	385.5	394
EOG091G11QL	Complete	NODE_2762_length_10380_cov_17.311269	6541	7282	104.2	67
EOG091G126L	Complete	NODE_737_length_20887_cov_17.047669	12702	13101	134.3	88
EOG091G126R	Complete	NODE_40_length_53918_cov_17.126911	39867	44793	106.4	113
EOG091G1285	Complete	NODE_1076_length_17623_cov_18.473840	7818	14220	78.8	67
EOG091G12A5	Complete	NODE_356_length_28239_cov_15.809247	12175	14394	74.2	67
EOG091G1311	Complete	NODE_2142_length_12317_cov_17.647876	8	6848	47.2	52
EOG091G132G	Complete	NODE_2009_length_12748_cov_23.286086	4364	9144	179.3	258
EOG091G134K	Complete	NODE_691_length_21528_cov_18.043355	7901	10648	158.2	96
EOG091G13IJ	Complete	NODE_8856_length_3613_cov_16.277998	129	3372	365.7	255
EOG091G13NA	Complete	NODE_787_length_20380_cov_18.008275	1736	4842	166	98
EOG091G13P1	Fragmented	NODE_3761_length_8385_cov_18.321257	3594	5776	57.3	113
EOG091G13XF	Complete	NODE_4295_length_7527_cov_17.754765	943	1796	89.3	58
EOG091G141O	Missing
EOG091G1422	Complete	NODE_1689_length_13969_cov_17.808019	9030	11554	165	114
EOG091G1467	Complete	NODE_924_length_18913_cov_16.818645	13651	18858	321.8	272
EOG091G146E	Complete	NODE_337_length_28680_cov_18.470195	522	6975	91.2	54
EOG091G14DH	Missing
EOG091G1549	Complete	NODE_5437_length_6102_cov_18.396680	2046	5303	74.5	97
EOG091G15HS	Complete	NODE_2238_length_11964_cov_22.691007	29	8223	142.8	157
EOG091G15HV	Complete	NODE_2771_length_10362_cov_16.714925	756	8204	60	79
EOG091G15KV	Complete	NODE_314_length_29629_cov_17.328438	16098	22387	99.3	79
EOG091G15N9	Complete	NODE_42_length_53708_cov_18.236244	32984	36318	86.6	109
EOG091G15XS	Complete	NODE_466_length_25749_cov_17.516282	8541	8824	88.6	66
EOG091G15XZ	Complete	NODE_6511_length_5113_cov_20.250993	1393	1838	133.6	72
EOG091G167Y	Missing
EOG091G16EY	Complete	NODE_3663_length_8560_cov_32.657079	5051	6022	108.6	122
EOG091G1757	Complete	NODE_1428_length_15387_cov_17.996081	12379	13358	58	82
EOG091G17I3	Missing
EOG091G17J4	Complete	NODE_4851_length_6803_cov_17.213351	55	2425	102.5	77
EOG091G17K3	Complete	NODE_9148_length_3469_cov_16.141215	1609	2580	94.2	66
EOG091G1817	Complete	NODE_3764_length_8378_cov_15.538128	1736	7532	388.6	498
EOG091G184V	Fragmented	NODE_9054_length_3517_cov_17.268314	1427	2852	94.9	109
EOG091G18B1	Missing
EOG091G18BK	Complete	NODE_5783_length_5800_cov_17.640049	1	4995	71.5	112
EOG091G18YA	Complete	NODE_12229_length_2286_cov_20.044817	758	2269	64.7	108
EOG091G18Z5	Complete	NODE_2542_length_11040_cov_14.956855	609	1400	53.7	87
EOG091G197A	Complete	NODE_3242_length_9331_cov_17.677329	2678	6988	149.9	97
EOG091G19WY	Complete	NODE_621_length_22581_cov_18.019019	18208	22494	162.1	95
EOG091G19Y2	Complete	NODE_1228_length_16650_cov_16.718759	6257	6893	128	104
EOG091G1A1V	Complete	NODE_5815_length_5771_cov_18.892694	1280	1849	95.7	55
EOG091G1A3H	Fragmented	NODE_5777_length_5811_cov_16.507325	3317	4117	58.6	114
EOG091G1AP6	Complete	NODE_415_length_26777_cov_17.009588	8756	10503	182.7	124
EOG091G1BQN	Complete	NODE_1005_length_18284_cov_17.697973	14013	17581	139.3	121
EOG091G1CLN	Complete	NODE_3000_length_9859_cov_17.892353	1706	3492	82.3	41

## Sheet: OHJ22
# BUSCO version is: 2.0
# The lineage dataset is: metazoa_odb9 (Creation date: 2016-02-13, number of species: 65, number of BUSCOs: 978)
# To reproduce this run: python /bioware/busco-2.0-cloned-20170215/BUSCO.py -i OHJ22_V3_clean.fa -o OHJ22 -l metazoa_odb9/ -m genome -c 40 -sp fly
#
# Busco id	Status	Contig	Start	End	Score	Length
EOG091G00AH	Complete	NODE_761_length_22395_cov_23.135272	1	14765	883.5	1356
EOG091G00CM	Complete	NODE_3225_length_9678_cov_22.488282	1	8635	498.8	337
EOG091G00GM	Complete	NODE_229_length_34922_cov_23.332013	27365	34922	547.5	538
EOG091G00GQ	Complete	NODE_144_length_40721_cov_22.453130	1	13136	1341.1	1190
EOG091G00L0	Complete	NODE_351_length_30058_cov_25.102932	4345	16391	468.5	1004
EOG091G00MA	Complete	NODE_353_length_30040_cov_25.073791	12306	23457	222.1	396
EOG091G00MI	Complete	NODE_2741_length_10934_cov_23.430782	3400	4566	329.5	281
EOG091G00Q0	Duplicated	NODE_1108_length_18669_cov_21.686370	1	3195	842.2	535
EOG091G00Q0	Duplicated	NODE_2334_length_12195_cov_22.842878	2370	6658	762.6	397
EOG091G00QT	Complete	NODE_3705_length_8673_cov_22.389134	1610	6594	722.3	1022
EOG091G00UD	Complete	NODE_1262_length_17503_cov_24.444107	793	11713	1044	642
EOG091G00VZ	Complete	NODE_179_length_37873_cov_22.875648	15032	20294	599.3	605
EOG091G00Z3	Complete	NODE_5640_length_5931_cov_21.067817	2071	5786	597.1	551
EOG091G011X	Complete	NODE_4388_length_7528_cov_22.407865	1	6694	1340.2	958
EOG091G017G	Complete	NODE_56_length_54271_cov_23.290586	42690	48548	883.3	572
EOG091G017T	Complete	NODE_8908_length_3425_cov_19.803763	1179	3381	890.9	502
EOG091G019V	Complete	NODE_777_length_22142_cov_25.019307	5775	15278	972	677
EOG091G01EW	Complete	NODE_1467_length_16028_cov_24.694439	7704	12561	901.1	662
EOG091G01GC	Complete	NODE_10433_length_2704_cov_19.623144	367	2648	968.9	614
EOG091G01IW	Complete	NODE_2126_length_12901_cov_22.236978	616	6222	1160.7	749
EOG091G01LC	Complete	NODE_7298_length_4459_cov_22.295755	1069	4003	194.5	287
EOG091G01MK	Complete	NODE_560_length_25613_cov_23.929276	4676	11181	731.3	757
EOG091G01S9	Complete	NODE_958_length_20037_cov_23.753106	9628	13680	200.3	678
EOG091G01TH	Duplicated	NODE_14112_length_1573_cov_89.843583	817	1573	308.5	212
EOG091G01TH	Duplicated	NODE_18650_length_879_cov_38.864090	1	879	283.6	254
EOG091G01TX	Missing
EOG091G01VH	Complete	NODE_340_length_30439_cov_23.342797	15313	28993	1441.4	922
EOG091G01WY	Complete	NODE_3790_length_8514_cov_23.464265	1	2985	581.5	469
EOG091G01XD	Complete	NODE_8871_length_3445_cov_47.195962	303	3206	363.5	412
EOG091G01XI	Complete	NODE_2922_length_10389_cov_27.593095	1719	10017	497.4	603
EOG091G01XQ	Complete	NODE_510_length_26453_cov_23.195102	20611	26156	965	600
EOG091G01Z2	Complete	NODE_7282_length_4477_cov_43.403409	1	4477	342.5	401
EOG091G020E	Fragmented	NODE_2870_length_10549_cov_23.669118	1	3812	285.2	301
EOG091G020Y	Complete	NODE_66_length_52577_cov_23.586552	12513	20644	676.3	413
EOG091G023Z	Fragmented	NODE_9414_length_3154_cov_31.961651	1	3099	615.9	360
EOG091G024J	Complete	NODE_31_length_60936_cov_22.488851	39970	47137	875.4	691
EOG091G025T	Complete	NODE_3627_length_8828_cov_23.310479	924	4983	197.8	388
EOG091G0262	Complete	NODE_3527_length_9017_cov_29.916443	328	8352	1036.5	653
EOG091G026F	Complete	NODE_299_length_31811_cov_23.569610	3707	11219	925.1	648
EOG091G026I	Complete	NODE_1349_length_16742_cov_24.770477	10346	16669	435.4	655
EOG091G027G	Complete	NODE_2528_length_11566_cov_23.602837	2389	6997	720.2	661
EOG091G028G	Complete	NODE_747_length_22600_cov_34.528748	6336	19111	481.7	463
EOG091G0291	Complete	NODE_17_length_68356_cov_21.637063	46356	53871	664.1	387
EOG091G029K	Complete	NODE_1813_length_14233_cov_24.495762	1	12183	203.4	441
EOG091G02B4	Complete	NODE_3_length_92311_cov_23.407507	65119	86372	526.1	538
EOG091G02BK	Complete	NODE_10591_length_2642_cov_20.411306	883	2642	547.7	305
EOG091G02C8	Complete	NODE_579_length_25276_cov_25.255963	5875	17755	201.8	515
EOG091G02E4	Complete	NODE_3517_length_9035_cov_23.672360	1	6662	172.6	277
EOG091G02FR	Complete	NODE_2032_length_13245_cov_22.149605	8891	11390	111.8	218
EOG091G02HY	Complete	NODE_3083_length_10005_cov_23.422844	788	10005	268.9	387
EOG091G02IP	Complete	NODE_11482_length_2303_cov_21.390386	286	2254	565.2	393
EOG091G02LY	Complete	NODE_261_length_33572_cov_23.158143	22289	26415	728.8	586
EOG091G02MR	Complete	NODE_1142_length_18335_cov_22.799047	1470	15013	946.6	739
EOG091G02NH	Complete	NODE_281_length_32538_cov_23.527772	23822	31764	777.8	568
EOG091G02NO	Complete	NODE_1769_length_14435_cov_23.871431	1346	9150	489	325
EOG091G02O5	Complete	NODE_936_length_20226_cov_26.019604	5247	6008	227.7	173
EOG091G02O6	Complete	NODE_3463_length_9142_cov_21.302703	1495	2372	312.9	214
EOG091G02OE	Complete	NODE_260_length_33612_cov_23.572954	23098	30994	137.5	541
EOG091G02P2	Complete	NODE_180_length_37808_cov_21.854258	1349	5419	587	587
EOG091G02UC	Complete	NODE_219_length_35511_cov_23.365722	17043	27766	165.5	231
EOG091G02V5	Complete	NODE_3077_length_10022_cov_23.685973	6868	9267	585.8	539
EOG091G02VO	Complete	NODE_152_length_40331_cov_23.621007	27673	33233	350.2	450
EOG091G02WU	Complete	NODE_6666_length_4930_cov_23.962085	1009	4641	504.4	460
EOG091G02ZI	Complete	NODE_398_length_28900_cov_22.958193	12954	18641	314.2	227
EOG091G0307	Complete	NODE_1166_length_18213_cov_21.817766	2247	12445	734.4	615
EOG091G031X	Complete	NODE_475_length_27125_cov_23.489870	286	8910	481.8	472
EOG091G0321	Complete	NODE_51_length_54935_cov_23.680575	19138	25221	580.3	560
EOG091G0349	Complete	NODE_242_length_34311_cov_22.317199	15416	19493	227.1	530
EOG091G036A	Complete	NODE_8668_length_3562_cov_16.821521	1750	3562	421.9	373
EOG091G036C	Complete	NODE_112_length_43122_cov_21.722546	765	8300	313.7	369
EOG091G036T	Fragmented	NODE_2065_length_13112_cov_23.252091	8466	9547	120.5	188
EOG091G038T	Complete	NODE_131_length_41678_cov_21.327420	5096	10142	528.5	342
EOG091G038X	Complete	NODE_235_length_34594_cov_23.549497	14860	24373	180.9	340
EOG091G03AN	Complete	NODE_56_length_54271_cov_23.290586	23146	30475	326	463
EOG091G03B9	Complete	NODE_321_length_31061_cov_22.164956	5087	10527	735.7	513
EOG091G03BV	Complete	NODE_1799_length_14278_cov_22.597423	890	6685	603.4	381
EOG091G03C0	Complete	NODE_37_length_59166_cov_26.491665	33215	35509	252.2	280
EOG091G03C7	Complete	NODE_4507_length_7364_cov_21.635927	3386	6574	811.3	485
EOG091G03D7	Complete	NODE_1981_length_13465_cov_22.268300	6451	13465	685.5	537
EOG091G03DT	Complete	NODE_184_length_37482_cov_24.090015	33349	35934	304.2	409
EOG091G03FL	Complete	NODE_2758_length_10881_cov_20.895779	6028	10038	590.7	539
EOG091G03G3	Complete	NODE_2262_length_12449_cov_21.336566	10464	11850	274.6	213
EOG091G03H4	Missing
EOG091G03I1	Complete	NODE_9972_length_2903_cov_19.009908	438	2635	136.4	265
EOG091G03JF	Complete	NODE_10287_length_2775_cov_53.458117	1	1075	214.1	221
EOG091G03JG	Complete	NODE_1145_length_18322_cov_23.521294	11696	16404	193.9	308
EOG091G03JX	Complete	NODE_408_length_28688_cov_23.508860	23305	27274	79.8	246
EOG091G03LI	Complete	NODE_2003_length_13381_cov_23.462868	7052	12460	246.7	344
EOG091G03M4	Complete	NODE_5578_length_5997_cov_32.297804	2681	5803	322.8	357
EOG091G03O0	Complete	NODE_3508_length_9056_cov_20.129859	306	5300	405.3	421
EOG091G03OT	Complete	NODE_16386_length_1156_cov_22.089898	1	1123	393.4	234
EOG091G03P0	Complete	NODE_427_length_28286_cov_28.189514	14294	18013	438.2	409
EOG091G03PD	Complete	NODE_1934_length_13631_cov_21.625129	8242	10841	573.2	485
EOG091G03QC	Complete	NODE_1296_length_17161_cov_24.156111	3087	9849	515.1	506
EOG091G03RW	Complete	NODE_732_length_22874_cov_24.371716	1	10697	408.4	622
EOG091G03SE	Complete	NODE_1912_length_13712_cov_24.799047	4418	11831	450.6	335
EOG091G03TX	Complete	NODE_493_length_26694_cov_22.901717	1	4285	1342.9	840
EOG091G03TZ	Complete	NODE_8_length_78562_cov_23.341314	15416	23806	377.7	409
EOG091G03X8	Fragmented	NODE_1654_length_15024_cov_22.870007	2119	8912	25.4	92
EOG091G03XO	Complete	NODE_685_length_23499_cov_23.113483	1258	2661	534.1	283
EOG091G03XS	Complete	NODE_141_length_41022_cov_23.007693	5298	15825	448.9	366
EOG091G03Y8	Complete	NODE_1760_length_14470_cov_22.597930	1	1149	411.1	235
EOG091G03Z1	Complete	NODE_90_length_47568_cov_24.157756	24003	26616	348.3	509
EOG091G03ZS	Complete	NODE_13251_length_1778_cov_20.994609	566	1702	719.7	356
EOG091G040D	Complete	NODE_352_length_30057_cov_21.171915	12520	15943	448.1	374
EOG091G040G	Complete	NODE_2887_length_10509_cov_25.553681	4799	10073	873.1	570
EOG091G040L	Complete	NODE_242_length_34311_cov_22.317199	21762	26169	526	355
EOG091G046H	Complete	NODE_2214_length_12633_cov_19.579723	5812	12633	271.7	346
EOG091G046Y	Complete	NODE_6586_length_5003_cov_28.702598	2583	4957	314.9	282
EOG091G048B	Complete	NODE_6067_length_5517_cov_22.843199	3059	4267	247	230
EOG091G0495	Complete	NODE_152_length_40331_cov_23.621007	10545	16784	475.7	537
EOG091G049W	Complete	NODE_518_length_26384_cov_26.535979	2029	12979	291	245
EOG091G04CK	Complete	NODE_623_length_24584_cov_28.241645	1	4143	677	584
EOG091G04D1	Complete	NODE_1450_length_16122_cov_25.473481	7895	16122	334.7	595
EOG091G04EX	Complete	NODE_103_length_44942_cov_27.625098	32531	36368	171	225
EOG091G04FV	Complete	NODE_131_length_41678_cov_21.327420	10693	17486	369.4	522
EOG091G04GK	Complete	NODE_4561_length_7280_cov_67.934888	2287	7280	62.8	249
EOG091G04GW	Complete	NODE_3302_length_9513_cov_20.680479	2637	7202	700.4	488
EOG091G04IK	Complete	NODE_3557_length_8969_cov_72.317701	3140	8776	359.7	474
EOG091G04JK	Complete	NODE_1446_length_16152_cov_22.702830	9967	16152	123.7	389
EOG091G04LC	Complete	NODE_3_length_92311_cov_23.407507	84926	91913	461	494
EOG091G04MA	Fragmented	NODE_3096_length_9979_cov_23.910725	1536	8000	56.8	184
EOG091G04RS	Complete	NODE_5674_length_5899_cov_26.237032	318	3900	641.2	420
EOG091G04WH	Complete	NODE_1289_length_17257_cov_21.534575	11043	13198	256.4	502
EOG091G050A	Complete	NODE_3854_length_8414_cov_21.112151	1	7460	141.2	230
EOG091G050Q	Complete	NODE_904_length_20597_cov_21.578168	4726	8589	475.9	283
EOG091G0525	Complete	NODE_1570_length_15508_cov_21.999870	2286	4925	101.6	391
EOG091G0530	Complete	NODE_4512_length_7359_cov_23.273277	2098	3968	722.5	407
EOG091G053A	Complete	NODE_2014_length_13320_cov_24.289134	283	1630	680	353
EOG091G053D	Complete	NODE_224_length_35339_cov_23.861551	21705	29226	300.7	273
EOG091G053R	Complete	NODE_6330_length_5252_cov_20.474010	1026	4009	141.1	601
EOG091G054P	Complete	NODE_3748_length_8585_cov_24.318524	747	7031	72.1	100
EOG091G0554	Complete	NODE_489_length_26805_cov_22.636711	9846	16694	784.1	683
EOG091G057L	Complete	NODE_762_length_22360_cov_23.384688	11563	21228	131.9	269
EOG091G059G	Complete	NODE_632_length_24410_cov_23.249661	17047	22346	641.1	435
EOG091G05AA	Complete	NODE_969_length_19879_cov_23.197707	7014	10899	697.1	411
EOG091G05AH	Complete	NODE_4477_length_7405_cov_21.663346	938	7396	622.5	419
EOG091G05CI	Complete	NODE_2312_length_12284_cov_22.986647	6942	10807	443.6	561
EOG091G05D7	Complete	NODE_6_length_83600_cov_23.250901	796	6691	247.1	374
EOG091G05EU	Complete	NODE_6344_length_5228_cov_26.066201	1200	5228	300.9	338
EOG091G05FE	Complete	NODE_7969_length_3989_cov_23.198364	1	2469	410.4	490
EOG091G05GZ	Complete	NODE_1244_length_17621_cov_24.710556	5950	16473	193.6	275
EOG091G05IH	Complete	NODE_2801_length_10741_cov_27.285259	377	4301	162.5	332
EOG091G05IK	Complete	NODE_121_length_42243_cov_45.574017	13702	15490	449.8	402
EOG091G05K5	Complete	NODE_8148_length_3885_cov_22.069328	564	1876	375.6	270
EOG091G05K7	Fragmented	NODE_10302_length_2769_cov_22.976597	288	1830	124.7	192
EOG091G05KR	Complete	NODE_31_length_60936_cov_22.488851	17196	22650	663.8	417
EOG091G05LX	Complete	NODE_5368_length_6225_cov_20.431848	3459	5578	328.5	321
EOG091G05N4	Complete	NODE_25_length_63357_cov_23.198230	20416	24465	482	486
EOG091G05NK	Complete	NODE_3018_length_10170_cov_21.686714	512	2878	360.9	575
EOG091G05NZ	Complete	NODE_182_length_37623_cov_22.891680	25863	32516	233.9	410
EOG091G05OR	Complete	NODE_4222_length_7774_cov_23.272054	619	5455	620.8	426
EOG091G05OW	Complete	NODE_171_length_38722_cov_22.886428	26347	29467	856.4	464
EOG091G05Q0	Complete	NODE_1845_length_14071_cov_25.667929	5088	10090	311	217
EOG091G05Q6	Complete	NODE_2765_length_10862_cov_28.492536	815	9556	443.1	367
EOG091G05RA	Fragmented	NODE_3608_length_8857_cov_22.469134	7658	8590	51.9	148
EOG091G05SE	Complete	NODE_3011_length_10187_cov_34.025420	1	7515	581.4	449
EOG091G05T4	Complete	NODE_1001_length_19646_cov_23.009300	7909	16381	668.1	475
EOG091G05TG	Complete	NODE_2176_length_12759_cov_19.928876	5862	9201	698.3	457
EOG091G05UF	Complete	NODE_1056_length_19157_cov_24.325577	7260	8894	304.7	304
EOG091G05X1	Complete	NODE_360_length_29912_cov_22.902464	19495	29912	260.3	357
EOG091G05XY	Complete	NODE_1626_length_15174_cov_23.361065	2302	4020	315	395
EOG091G05YC	Fragmented	NODE_4409_length_7496_cov_22.623939	1	3738	189.9	213
EOG091G05ZE	Complete	NODE_1082_length_18884_cov_22.177328	546	6092	505.7	362
EOG091G05ZJ	Complete	NODE_398_length_28900_cov_22.958193	17506	21284	253.6	344
EOG091G060D	Fragmented	NODE_17267_length_1033_cov_68.230126	1	813	267.1	184
EOG091G0627	Complete	NODE_13820_length_1639_cov_43.647887	1	1560	205.3	232
EOG091G0628	Fragmented	NODE_5224_length_6387_cov_23.085420	120	2866	207	164
EOG091G062X	Complete	NODE_3691_length_8697_cov_25.917053	1	8353	65.1	215
EOG091G065D	Complete	NODE_2954_length_10320_cov_21.102314	1511	8866	571.4	461
EOG091G066W	Complete	NODE_7614_length_4230_cov_33.436552	1119	4230	121.9	196
EOG091G069C	Complete	NODE_1278_length_17332_cov_23.053260	8616	11470	412.5	315
EOG091G06CB	Complete	NODE_356_length_29992_cov_22.675146	149	6966	487.9	372
EOG091G06DH	Complete	NODE_281_length_32538_cov_23.527772	16136	22877	243.9	329
EOG091G06EF	Complete	NODE_829_length_21444_cov_23.054570	347	3742	250.1	248
EOG091G06HP	Complete	NODE_1362_length_16678_cov_23.128426	7655	15122	584.1	388
EOG091G06I3	Complete	NODE_103_length_44942_cov_27.625098	38891	43706	408.7	421
EOG091G06I8	Complete	NODE_1267_length_17477_cov_19.903621	1231	9395	608.8	361
EOG091G06J6	Duplicated	NODE_2359_length_12082_cov_23.968347	4861	11908	353.4	410
EOG091G06J6	Duplicated	NODE_4565_length_7273_cov_22.414258	1	5365	375.1	367
EOG091G06JJ	Complete	NODE_530_length_26178_cov_22.949504	17840	24872	196.8	184
EOG091G06LW	Complete	NODE_2088_length_13025_cov_24.446633	30	2995	603.2	384
EOG091G06M8	Complete	NODE_3817_length_8471_cov_24.997736	1	4681	506.5	397
EOG091G06MR	Complete	NODE_1508_length_15793_cov_24.070374	1188	4503	585.6	425
EOG091G06OM	Complete	NODE_89_length_47657_cov_22.923392	34962	40829	565	373
EOG091G06ON	Complete	NODE_6119_length_5471_cov_23.849833	271	5308	470	376
EOG091G06OP	Complete	NODE_6282_length_5308_cov_22.135347	1478	3366	310.4	361
EOG091G06P4	Complete	NODE_38_length_59050_cov_24.695030	39525	45672	441	380
EOG091G06QP	Complete	NODE_4201_length_7815_cov_23.667227	1302	5168	404.7	456
EOG091G06S3	Duplicated	NODE_11083_length_2441_cov_13.830795	1	2441	334.5	203
EOG091G06S3	Duplicated	NODE_4004_length_8159_cov_23.984410	7435	8159	285	193
EOG091G06U0	Complete	NODE_51_length_54935_cov_23.680575	25530	31485	660.3	391
EOG091G06XK	Complete	NODE_3212_length_9721_cov_26.002178	3450	8665	186.3	394
EOG091G06Y3	Complete	NODE_1561_length_15541_cov_22.961394	9698	13821	526.6	611
EOG091G06Y7	Duplicated	NODE_1498_length_15839_cov_27.440426	3230	6586	402.8	404
EOG091G06Y7	Duplicated	NODE_488_length_26805_cov_23.069515	15435	20743	466.6	402
EOG091G06YD	Complete	NODE_2238_length_12528_cov_26.382700	1890	5976	175.4	213
EOG091G0703	Complete	NODE_1293_length_17240_cov_21.624192	14284	16867	264.5	259
EOG091G073F	Duplicated	NODE_2656_length_11165_cov_23.131674	894	5086	528.7	350
EOG091G073F	Duplicated	NODE_510_length_26453_cov_23.195102	15661	20034	519.8	355
EOG091G074G	Complete	NODE_10957_length_2489_cov_25.856136	1	656	285.5	175
EOG091G074J	Complete	NODE_822_length_21540_cov_23.334622	1	2871	125.6	197
EOG091G074U	Complete	NODE_11981_length_2141_cov_21.292636	442	1999	323.3	301
EOG091G075F	Complete	NODE_4098_length_7987_cov_21.672819	406	2005	238.1	275
EOG091G075K	Complete	NODE_10391_length_2723_cov_20.965986	750	2325	459.9	360
EOG091G0769	Complete	NODE_426_length_28343_cov_25.497700	8378	13768	406	326
EOG091G0781	Fragmented	NODE_9848_length_2953_cov_22.567803	1182	2953	223	214
EOG091G078D	Complete	NODE_1296_length_17161_cov_24.156111	12615	13880	287.5	271
EOG091G079R	Complete	NODE_625_length_24575_cov_25.447302	10541	16545	651.8	346
EOG091G07CE	Complete	NODE_1702_length_14771_cov_23.391316	1	2885	781.7	472
EOG091G07D9	Complete	NODE_261_length_33572_cov_23.158143	26599	28779	497.2	288
EOG091G07DR	Complete	NODE_3894_length_8343_cov_22.777522	4529	7063	762.9	536
EOG091G07EJ	Complete	NODE_20_length_66381_cov_22.657683	10928	20126	300.7	232
EOG091G07FP	Complete	NODE_494_length_26690_cov_23.430729	2590	9593	172.6	251
EOG091G07IK	Complete	NODE_221_length_35455_cov_23.478603	17405	21392	506.4	420
EOG091G07IY	Fragmented	NODE_210_length_35815_cov_22.949829	16433	18230	160	166
EOG091G07KC	Complete	NODE_990_length_19737_cov_21.672787	4369	12357	275.7	247
EOG091G07KL	Complete	NODE_484_length_26926_cov_22.919811	24442	25873	426.1	364
EOG091G07N5	Fragmented	NODE_22_length_65739_cov_23.757912	40769	46125	92.6	88
EOG091G07N8	Complete	NODE_1489_length_15897_cov_22.908534	24	7957	517.5	537
EOG091G07NJ	Complete	NODE_4489_length_7395_cov_20.918694	261	7395	97.8	197
EOG091G07OD	Complete	NODE_5227_length_6384_cov_31.732202	4534	5546	320.3	227
EOG091G07PH	Missing
EOG091G07PR	Missing
EOG091G07PV	Complete	NODE_9120_length_3317_cov_21.334877	1	3134	656.6	401
EOG091G07Q3	Missing
EOG091G07QN	Complete	NODE_610_length_24834_cov_23.388213	12647	13635	99.3	199
EOG091G07S9	Complete	NODE_1600_length_15352_cov_24.273519	3335	4828	153.4	336
EOG091G07VQ	Complete	NODE_195_length_36623_cov_22.885459	21470	26026	215.2	218
EOG091G07Z0	Complete	NODE_12056_length_2116_cov_24.066699	1	1666	571.1	367
EOG091G07Z1	Complete	NODE_1188_length_18026_cov_28.174104	4894	9609	243.6	216
EOG091G07Z5	Complete	NODE_3518_length_9035_cov_23.301183	3213	6366	543	372
EOG091G0803	Fragmented	NODE_1025_length_19432_cov_25.927719	1	6889	304.5	253
EOG091G0814	Complete	NODE_37_length_59166_cov_26.491665	5086	8707	353.3	333
EOG091G081C	Complete	NODE_1127_length_18448_cov_25.140711	1929	11125	104.8	254
EOG091G081H	Complete	NODE_3570_length_8939_cov_22.384112	3663	7573	258.9	461
EOG091G085U	Complete	NODE_5158_length_6481_cov_23.867427	4360	5587	286.6	305
EOG091G087E	Complete	NODE_610_length_24834_cov_23.388213	15570	22143	283.4	409
EOG091G088L	Complete	NODE_2398_length_11953_cov_23.147188	1	2322	339.4	282
EOG091G089T	Complete	NODE_3888_length_8350_cov_23.323945	746	7378	127.1	197
EOG091G08BK	Complete	NODE_10655_length_2616_cov_21.870028	1	2616	329	253
EOG091G08D1	Complete	NODE_425_length_28385_cov_22.052353	9311	11248	209	428
EOG091G08DN	Missing
EOG091G08FX	Complete	NODE_2545_length_11523_cov_23.093657	1410	4811	513	327
EOG091G08IJ	Missing
EOG091G08JE	Complete	NODE_82_length_48673_cov_23.234875	15224	22895	497.4	340
EOG091G08JG	Complete	NODE_7676_length_4189_cov_20.515078	350	1965	405.7	335
EOG091G08L8	Complete	NODE_219_length_35511_cov_23.365722	1	6861	288.9	249
EOG091G08LT	Complete	NODE_3025_length_10149_cov_25.211875	3604	7125	89.4	133
EOG091G08NN	Complete	NODE_172_length_38614_cov_22.440097	2103	4038	479.6	313
EOG091G08O3	Complete	NODE_69_length_52201_cov_24.747352	26994	29916	433.3	353
EOG091G08PW	Complete	NODE_508_length_26508_cov_25.526806	9822	11755	235.4	300
EOG091G08R8	Complete	NODE_5583_length_5992_cov_21.571090	746	5259	401.7	414
EOG091G08RU	Complete	NODE_321_length_31061_cov_22.164956	11542	14609	468.2	354
EOG091G08SM	Complete	NODE_5843_length_5738_cov_24.180887	3911	5499	536	306
EOG091G08UU	Complete	NODE_4167_length_7872_cov_23.356639	384	6083	560.9	282
EOG091G08V8	Missing
EOG091G08VB	Complete	NODE_104_length_44942_cov_23.149515	6334	11245	507.6	564
EOG091G08Y9	Complete	NODE_2144_length_12846_cov_33.621662	5358	11083	196.9	212
EOG091G08ZG	Complete	NODE_1928_length_13637_cov_24.311209	6835	8823	231.9	296
EOG091G08ZR	Complete	NODE_3037_length_10107_cov_19.429312	6945	8376	312.3	258
EOG091G090D	Fragmented	NODE_18619_length_882_cov_42.761491	1	882	75.6	152
EOG091G095O	Complete	NODE_436_length_28050_cov_22.531870	12478	14100	249.5	306
EOG091G096V	Complete	NODE_2342_length_12146_cov_23.206645	3034	6955	438.2	408
EOG091G0977	Complete	NODE_954_length_20055_cov_23.431324	14286	19843	402.5	321
EOG091G0990	Complete	NODE_2041_length_13219_cov_23.026100	2765	5522	225.1	301
EOG091G099D	Complete	NODE_281_length_32538_cov_23.527772	8696	10680	167.5	268
EOG091G09BP	Complete	NODE_538_length_26051_cov_22.740317	10188	15938	429.5	346
EOG091G09D8	Fragmented	NODE_20674_length_684_cov_27.517298	1	504	145.5	131
EOG091G09FV	Complete	NODE_953_length_20072_cov_22.553638	425	1735	436.7	301
EOG091G09GA	Complete	NODE_1390_length_16448_cov_23.136339	11624	15156	258	378
EOG091G09GO	Complete	NODE_3784_length_8521_cov_20.544647	496	7363	471.5	292
EOG091G09HG	Complete	NODE_4504_length_7369_cov_24.501509	2086	4209	414.9	324
EOG091G09HR	Complete	NODE_3784_length_8521_cov_20.544647	5745	6947	202.2	255
EOG091G09IW	Complete	NODE_1041_length_19303_cov_24.648705	8611	10425	83.3	330
EOG091G09J7	Complete	NODE_728_length_22896_cov_22.602831	367	5157	365.6	323
EOG091G09KI	Complete	NODE_100_length_45424_cov_23.004521	38415	42435	108.3	179
EOG091G09KK	Missing
EOG091G09KX	Complete	NODE_2608_length_11332_cov_22.941804	1240	7415	370.1	303
EOG091G09L6	Complete	NODE_3049_length_10083_cov_21.837797	3164	4554	102.3	139
EOG091G09MD	Complete	NODE_4_length_91285_cov_25.327186	17406	19635	340.6	285
EOG091G09MU	Complete	NODE_247_length_34122_cov_22.254457	28150	31779	214	228
EOG091G09O7	Complete	NODE_16_length_68741_cov_24.170715	3205	6959	168.2	268
EOG091G09Q2	Complete	NODE_2534_length_11555_cov_26.630162	1	9214	277.4	282
EOG091G09QO	Complete	NODE_3520_length_9034_cov_24.387183	3862	4972	238.3	249
EOG091G09R0	Missing
EOG091G09RJ	Complete	NODE_164_length_39209_cov_22.658055	35526	38327	65.5	192
EOG091G09SS	Complete	NODE_9_length_78267_cov_23.318928	8650	11023	215.9	246
EOG091G09T3	Complete	NODE_32_length_60855_cov_23.081312	14679	26903	361.1	330
EOG091G09T6	Complete	NODE_1229_length_17708_cov_21.828257	7654	12157	370.5	431
EOG091G09U9	Complete	NODE_992_length_19693_cov_23.259686	13015	14503	703.2	376
EOG091G09UA	Missing
EOG091G09UB	Complete	NODE_348_length_30214_cov_21.575804	13614	25920	438.7	348
EOG091G09V2	Complete	NODE_332_length_30694_cov_22.716465	11432	17019	431.2	386
EOG091G09YB	Complete	NODE_1495_length_15856_cov_26.618861	1025	2965	270	399
EOG091G0A0M	Complete	NODE_639_length_24214_cov_31.646228	20449	23426	479.9	345
EOG091G0A19	Complete	NODE_69_length_52201_cov_24.747352	7294	17428	442.6	469
EOG091G0A27	Complete	NODE_3894_length_8343_cov_22.777522	2718	4414	260.8	309
EOG091G0A2I	Complete	NODE_1637_length_15116_cov_22.677971	946	8293	565	313
EOG091G0A2L	Complete	NODE_25_length_63357_cov_23.198230	24817	26452	330.8	327
EOG091G0A5N	Complete	NODE_4281_length_7690_cov_22.041245	4906	7081	538.6	352
EOG091G0A79	Missing
EOG091G0A98	Complete	NODE_1578_length_15469_cov_22.354470	6108	12645	230.3	246
EOG091G0AE2	Complete	NODE_3685_length_8708_cov_23.821805	2226	3515	370.8	313
EOG091G0AE9	Complete	NODE_685_length_23499_cov_23.113483	11584	17768	406.9	316
EOG091G0AEH	Complete	NODE_384_length_29384_cov_23.892415	5921	13747	300.8	427
EOG091G0AEL	Complete	NODE_2869_length_10554_cov_21.819891	502	3429	421.4	280
EOG091G0AFP	Complete	NODE_7317_length_4447_cov_22.844165	1	2298	343.6	194
EOG091G0AGM	Complete	NODE_18419_length_903_cov_45.565375	1	783	130.3	167
EOG091G0AGT	Complete	NODE_995_length_19674_cov_24.539521	2096	6036	165.8	283
EOG091G0AHJ	Complete	NODE_11924_length_2159_cov_21.428915	1	1876	507.4	288
EOG091G0AI5	Complete	NODE_609_length_24855_cov_24.390992	2533	6546	188.5	574
EOG091G0AJ6	Complete	NODE_7138_length_4585_cov_22.694099	706	4169	485	311
EOG091G0AKM	Complete	NODE_6310_length_5275_cov_35.927087	2784	4504	404	284
EOG091G0AKW	Duplicated	NODE_1050_length_19251_cov_23.176645	3586	6449	316.7	345
EOG091G0AKW	Duplicated	NODE_5634_length_5937_cov_28.293174	1160	3695	325.1	325
EOG091G0AO6	Complete	NODE_5075_length_6573_cov_19.326970	322	2365	311.4	250
EOG091G0AOO	Complete	NODE_7169_length_4562_cov_23.572798	2212	3449	470.4	312
EOG091G0AQA	Complete	NODE_857_length_21067_cov_27.583659	6945	15436	362.1	285
EOG091G0ARE	Complete	NODE_1421_length_16308_cov_22.628550	1892	3837	463.6	440
EOG091G0ARL	Complete	NODE_259_length_33661_cov_27.774208	12047	20547	205.2	216
EOG091G0AU6	Complete	NODE_5844_length_5737_cov_47.026502	165	5629	239.1	192
EOG091G0AVA	Fragmented	NODE_794_length_21870_cov_24.640527	5063	6149	111.1	145
EOG091G0AVP	Complete	NODE_4638_length_7153_cov_26.173968	5299	6824	534.3	344
EOG091G0AVW	Missing
EOG091G0AX1	Complete	NODE_889_length_20728_cov_24.877536	6009	14451	267.9	235
EOG091G0AYM	Fragmented	NODE_2125_length_12901_cov_22.769651	1	4934	89.9	144
EOG091G0AZ7	Complete	NODE_342_length_30435_cov_23.168160	8289	12144	213.7	249
EOG091G0AZV	Complete	NODE_61_length_53290_cov_23.152820	23469	25635	89.9	265
EOG091G0B27	Complete	NODE_681_length_23545_cov_23.325209	3047	4821	330.9	295
EOG091G0B2N	Complete	NODE_1185_length_18058_cov_23.805461	10844	14422	328.4	198
EOG091G0B9B	Complete	NODE_663_length_23933_cov_23.247401	14763	20803	234.7	253
EOG091G0B9T	Complete	NODE_10517_length_2670_cov_20.887389	619	1938	492.4	283
EOG091G0BAG	Complete	NODE_3018_length_10170_cov_21.686714	8009	8726	187.6	118
EOG091G0BAM	Complete	NODE_3975_length_8198_cov_21.605221	6278	7845	466.7	244
EOG091G0BBO	Complete	NODE_571_length_25417_cov_24.134491	24334	25417	165.8	200
EOG091G0BCO	Complete	NODE_162_length_39352_cov_24.753711	1	5555	219.3	202
EOG091G0BDT	Missing
EOG091G0BED	Complete	NODE_4063_length_8056_cov_23.593307	5052	8056	115.6	249
EOG091G0BG4	Complete	NODE_11681_length_2234_cov_16.429764	726	1952	84.9	187
EOG091G0BHP	Complete	NODE_65_length_52746_cov_23.986823	4950	10735	564.1	281
EOG091G0BHV	Complete	NODE_3217_length_9702_cov_24.431377	8080	9348	319.1	232
EOG091G0BKI	Complete	NODE_2344_length_12140_cov_26.059272	438	9747	132.2	280
EOG091G0BKR	Complete	NODE_8_length_78562_cov_23.341314	37854	39070	394.6	287
EOG091G0BKX	Complete	NODE_1955_length_13557_cov_22.690875	6811	8016	343.9	278
EOG091G0BKZ	Complete	NODE_799_length_21746_cov_23.198625	11865	15714	276.6	250
EOG091G0BL9	Complete	NODE_552_length_25811_cov_22.174244	16170	18842	522.8	272
EOG091G0BN4	Missing
EOG091G0BNI	Complete	NODE_9907_length_2928_cov_43.353911	1	1648	320.1	235
EOG091G0BPU	Complete	NODE_2721_length_10991_cov_35.968756	6174	9385	463.1	290
EOG091G0BPX	Missing
EOG091G0BQF	Complete	NODE_1114_length_18603_cov_28.190705	2630	9175	547	332
EOG091G0BTX	Complete	NODE_6682_length_4921_cov_21.289224	2352	3369	422.3	242
EOG091G0BUD	Complete	NODE_4049_length_8083_cov_19.587934	2804	5954	258.4	213
EOG091G0BUH	Complete	NODE_1630_length_15132_cov_25.520691	9926	12726	221.5	186
EOG091G0BWJ	Complete	NODE_590_length_25119_cov_22.678181	10192	15053	44.5	136
EOG091G0BX3	Complete	NODE_7384_length_4407_cov_21.642494	1456	3030	249.2	325
EOG091G0C2M	Complete	NODE_1356_length_16713_cov_22.859401	12622	16085	200.1	243
EOG091G0C2Z	Complete	NODE_125_length_42061_cov_29.571384	3094	7821	258.4	257
EOG091G0C6I	Complete	NODE_187_length_37181_cov_23.615702	5247	7795	259	312
EOG091G0C7Y	Fragmented	NODE_2467_length_11729_cov_23.074322	1	851	163	108
EOG091G0C84	Fragmented	NODE_11347_length_2351_cov_21.426121	1	1690	140.3	123
EOG091G0C8H	Complete	NODE_318_length_31169_cov_22.294127	23682	25185	347.6	306
EOG091G0C9Y	Complete	NODE_3106_length_9955_cov_22.795100	5752	9098	218.2	224
EOG091G0CAR	Complete	NODE_1377_length_16549_cov_27.323762	9711	13620	439.1	261
EOG091G0CEG	Complete	NODE_267_length_33230_cov_22.518384	10847	16548	209	183
EOG091G0CEK	Complete	NODE_1636_length_15120_cov_23.072791	6600	13378	296.8	220
EOG091G0CEW	Complete	NODE_4_length_91285_cov_25.327186	72688	75979	285.1	256
EOG091G0CF7	Complete	NODE_2880_length_10521_cov_20.407124	49	4454	496.5	286
EOG091G0CFP	Complete	NODE_1178_length_18086_cov_22.167416	1	4095	205.1	215
EOG091G0CGO	Complete	NODE_408_length_28688_cov_23.508860	14108	15662	235.8	197
EOG091G0CH6	Complete	NODE_1949_length_13590_cov_21.703767	6250	7909	415.4	293
EOG091G0CID	Complete	NODE_76_length_49894_cov_24.685409	15222	18876	367.8	307
EOG091G0CLR	Fragmented	NODE_14363_length_1516_cov_22.022933	1	901	115.1	108
EOG091G0CMN	Complete	NODE_544_length_25909_cov_23.280892	6486	12981	156	149
EOG091G0CNT	Complete	NODE_55_length_54621_cov_23.366640	13506	14539	278.6	229
EOG091G0COC	Complete	NODE_447_length_27794_cov_24.441137	23307	24800	296.8	330
EOG091G0CQ2	Complete	NODE_365_length_29869_cov_22.508257	11032	13901	319.9	251
EOG091G0CR4	Missing
EOG091G0CSZ	Missing
EOG091G0CTG	Complete	NODE_9_length_78267_cov_23.318928	8417	15570	336.7	229
EOG091G0CTU	Complete	NODE_61_length_53290_cov_23.152820	32044	37924	263.4	259
EOG091G0CW2	Complete	NODE_7124_length_4594_cov_22.267434	743	1765	274.9	259
EOG091G0CXE	Complete	NODE_876_length_20837_cov_22.919942	11795	12702	115.6	132
EOG091G0CZX	Complete	NODE_2358_length_12085_cov_24.919387	2358	11995	266.7	200
EOG091G0D04	Complete	NODE_6165_length_5422_cov_25.405800	3146	5267	220	186
EOG091G0D0D	Complete	NODE_12105_length_2101_cov_20.396739	1	1861	128.6	319
EOG091G0D0W	Complete	NODE_969_length_19879_cov_23.197707	3185	8995	454.5	334
EOG091G0D26	Complete	NODE_2339_length_12157_cov_22.181209	3897	11470	189.7	169
EOG091G0D4N	Missing
EOG091G0D7V	Complete	NODE_806_length_21665_cov_24.945247	3874	7189	100.5	123
EOG091G0D8I	Complete	NODE_288_length_32207_cov_25.042079	18249	19617	377	224
EOG091G0D8N	Complete	NODE_91_length_47566_cov_22.976605	18301	21309	272.9	298
EOG091G0DBF	Complete	NODE_5_length_87058_cov_23.270197	38836	40297	412.1	355
EOG091G0DLW	Complete	NODE_3242_length_9634_cov_21.324056	457	6685	287.7	326
EOG091G0DND	Complete	NODE_198_length_36303_cov_23.331723	5716	10192	212.6	282
EOG091G0DPL	Complete	NODE_4_length_91285_cov_25.327186	21951	28751	155.7	141
EOG091G0DQ3	Fragmented	NODE_1217_length_17803_cov_26.452048	5704	10811	136.6	84
EOG091G0DQS	Fragmented	NODE_5256_length_6356_cov_27.024685	2046	5653	286.7	209
EOG091G0DQT	Complete	NODE_280_length_32579_cov_23.021045	346	4339	335.1	287
EOG091G0DRZ	Missing
EOG091G0DTB	Complete	NODE_983_length_19804_cov_23.316521	2279	8795	275.3	231
EOG091G0DTD	Complete	NODE_2837_length_10650_cov_20.236546	7014	8826	135.4	215
EOG091G0DTE	Complete	NODE_5545_length_6032_cov_23.595634	961	3850	236.4	197
EOG091G0DTP	Complete	NODE_4104_length_7971_cov_24.107803	760	6893	242.2	245
EOG091G0DUX	Complete	NODE_5486_length_6098_cov_21.070752	1035	3696	268.5	220
EOG091G0DVQ	Complete	NODE_38_length_59050_cov_24.695030	30463	31560	379	254
EOG091G0DWW	Complete	NODE_36_length_59415_cov_22.547794	41712	49372	284.1	408
EOG091G0DXC	Complete	NODE_1273_length_17401_cov_22.242092	1509	8335	248.2	319
EOG091G0DXE	Complete	NODE_634_length_24362_cov_26.163681	4721	5930	276.5	344
EOG091G0DXP	Complete	NODE_2_length_95132_cov_22.926706	71662	74829	241.5	199
EOG091G0DXV	Complete	NODE_1546_length_15586_cov_23.635502	12016	14221	385.8	359
EOG091G0DYU	Complete	NODE_4199_length_7817_cov_22.821576	2410	5334	158.3	221
EOG091G0DYW	Complete	NODE_1837_length_14099_cov_27.915633	1828	5671	411.2	336
EOG091G0E06	Complete	NODE_2762_length_10875_cov_25.503612	1085	5531	197.8	176
EOG091G0E11	Complete	NODE_1023_length_19441_cov_21.135509	1287	8583	67	102
EOG091G0E2R	Complete	NODE_9633_length_3042_cov_24.813828	1511	2422	338.2	249
EOG091G0E2X	Complete	NODE_6959_length_4698_cov_20.472841	875	2050	119.1	208
EOG091G0E3F	Complete	NODE_395_length_29034_cov_22.942639	7830	8846	212.2	268
EOG091G0E3V	Complete	NODE_190_length_37069_cov_23.154277	31306	36864	307.8	229
EOG091G0E5O	Complete	NODE_1025_length_19432_cov_25.927719	2449	6889	319.9	274
EOG091G0E5P	Complete	NODE_9153_length_3299_cov_23.485102	106	2931	147.2	177
EOG091G0E7S	Complete	NODE_1000_length_19658_cov_22.344109	2563	6807	486.2	522
EOG091G0E8J	Complete	NODE_3401_length_9280_cov_26.929045	2476	7424	315.4	322
EOG091G0EA2	Complete	NODE_1889_length_13827_cov_21.897309	6271	7073	171.6	174
EOG091G0EAF	Complete	NODE_922_length_20345_cov_24.377738	16120	19879	369.3	261
EOG091G0EBA	Complete	NODE_3611_length_8854_cov_24.153241	4246	5818	253.4	306
EOG091G0EH8	Complete	NODE_1904_length_13743_cov_22.329943	11879	12712	407.3	229
EOG091G0EHF	Complete	NODE_484_length_26926_cov_22.919811	2413	4099	258	251
EOG091G0EHY	Complete	NODE_1059_length_19096_cov_23.464588	16722	17657	315.9	246
EOG091G0EHZ	Complete	NODE_317_length_31187_cov_22.650498	26774	27976	270.4	216
EOG091G0EKA	Complete	NODE_35_length_59448_cov_22.065335	426	7681	285.2	335
EOG091G0ELO	Complete	NODE_10256_length_2787_cov_20.207011	38	2424	223.8	291
EOG091G0ELS	Complete	NODE_83_length_48480_cov_23.847241	28741	29884	284	244
EOG091G0EM6	Missing
EOG091G0EMF	Complete	NODE_5726_length_5844_cov_27.568927	4386	5767	114.5	136
EOG091G0EO4	Missing
EOG091G0EQR	Missing
EOG091G0ER1	Complete	NODE_2199_length_12681_cov_22.768645	10041	12382	197.8	309
EOG091G0ERU	Complete	NODE_1549_length_15581_cov_22.625322	9297	15511	305.2	368
EOG091G0ES6	Complete	NODE_628_length_24526_cov_23.974355	16235	21956	302.9	189
EOG091G0EUU	Complete	NODE_389_length_29261_cov_27.531490	22354	23580	326.7	305
EOG091G0EVK	Complete	NODE_6866_length_4775_cov_25.576841	429	3473	377.7	252
EOG091G0EZ8	Complete	NODE_4911_length_6779_cov_21.474187	4722	6348	276.7	257
EOG091G0EZO	Complete	NODE_1804_length_14257_cov_23.083286	10839	13973	347.8	248
EOG091G0F0I	Complete	NODE_1449_length_16133_cov_20.343734	3952	10415	293.4	347
EOG091G0F70	Complete	NODE_1293_length_17240_cov_21.624192	6153	7226	72.7	130
EOG091G0F93	Complete	NODE_5403_length_6183_cov_22.570259	477	5561	281.1	473
EOG091G0FAM	Complete	NODE_8603_length_3604_cov_24.578112	1659	3040	322.6	256
EOG091G0FH3	Complete	NODE_12_length_73368_cov_25.225935	68951	72390	185	152
EOG091G0FIJ	Complete	NODE_1011_length_19563_cov_22.987991	15693	17539	199.6	289
EOG091G0FJB	Complete	NODE_1873_length_13897_cov_22.394645	10681	13638	339.1	248
EOG091G0FOR	Missing
EOG091G0FPM	Complete	NODE_427_length_28286_cov_28.189514	23806	28252	239.2	207
EOG091G0FPV	Complete	NODE_1533_length_15631_cov_27.560370	12487	13359	292.5	232
EOG091G0FQ2	Complete	NODE_2065_length_13112_cov_23.252091	1	1180	194.9	127
EOG091G0FS8	Complete	NODE_5127_length_6522_cov_31.801707	3132	6511	140.1	176
EOG091G0FSK	Complete	NODE_10639_length_2622_cov_19.069548	593	2071	96.1	145
EOG091G0FTU	Complete	NODE_7249_length_4501_cov_17.952306	272	1287	416.8	271
EOG091G0FWS	Complete	NODE_2485_length_11705_cov_18.881063	3058	9922	367.4	278
EOG091G0FXV	Complete	NODE_83_length_48480_cov_23.847241	11935	13403	260.3	214
EOG091G0FYA	Missing
EOG091G0FYY	Complete	NODE_1371_length_16605_cov_23.005990	12663	15624	150.9	158
EOG091G0FZN	Complete	NODE_8497_length_3669_cov_24.685412	1	3266	202.9	253
EOG091G0G1G	Missing
EOG091G0G3M	Complete	NODE_348_length_30214_cov_21.575804	12429	17633	466.6	323
EOG091G0G46	Missing
EOG091G0G58	Complete	NODE_233_length_34656_cov_24.707077	31419	33896	66.8	291
EOG091G0G6C	Complete	NODE_6894_length_4756_cov_21.026929	206	4739	195.8	169
EOG091G0G6Z	Duplicated	NODE_165_length_39098_cov_22.638887	2987	4000	101.4	211
EOG091G0G6Z	Duplicated	NODE_2444_length_11813_cov_23.446319	8934	9938	112	218
EOG091G0G71	Fragmented	NODE_365_length_29869_cov_22.508257	11089	13062	162.2	146
EOG091G0G88	Complete	NODE_7732_length_4157_cov_22.314216	1206	4021	210	229
EOG091G0G8R	Complete	NODE_6069_length_5514_cov_33.902520	318	1022	219.5	169
EOG091G0G8S	Complete	NODE_2974_length_10278_cov_21.763357	534	4645	138.4	213
EOG091G0GA7	Complete	NODE_6780_length_4844_cov_25.520453	2151	3002	190	165
EOG091G0GA8	Complete	NODE_4894_length_6799_cov_24.051919	1584	2693	172.2	192
EOG091G0GBB	Complete	NODE_86_length_48177_cov_22.581809	34135	38229	124.7	149
EOG091G0GD0	Complete	NODE_6174_length_5414_cov_23.992318	2222	3820	49.8	229
EOG091G0GDF	Complete	NODE_448_length_27782_cov_21.886338	19636	24463	391.3	328
EOG091G0GI9	Missing
EOG091G0GIC	Complete	NODE_1229_length_17708_cov_21.828257	12305	15009	193	203
EOG091G0GKH	Complete	NODE_5648_length_5920_cov_35.018655	3031	5052	146.2	149
EOG091G0GKX	Complete	NODE_1108_length_18669_cov_21.686370	12267	18669	110.2	220
EOG091G0GMC	Complete	NODE_544_length_25909_cov_23.280892	22717	24884	310	190
EOG091G0GN7	Complete	NODE_6521_length_5063_cov_23.658444	1798	2919	429.5	313
EOG091G0GOU	Complete	NODE_20_length_66381_cov_22.657683	3055	10545	300.9	220
EOG091G0GQO	Complete	NODE_2861_length_10576_cov_22.978474	2374	6936	191.2	262
EOG091G0GUK	Complete	NODE_4155_length_7898_cov_37.304309	3096	3890	60.8	122
EOG091G0GVZ	Complete	NODE_4408_length_7499_cov_23.924414	1	2355	342.8	262
EOG091G0GWF	Complete	NODE_1362_length_16678_cov_23.128426	3812	10683	487.1	286
EOG091G0GWO	Complete	NODE_5763_length_5802_cov_36.977991	1392	3705	252.1	215
EOG091G0GY1	Complete	NODE_174_length_38458_cov_23.150126	13028	18451	224.1	208
EOG091G0GZ4	Complete	NODE_71_length_51991_cov_22.650942	4160	6316	35.2	344
EOG091G0H07	Complete	NODE_908_length_20546_cov_22.203430	7834	8820	196.7	191
EOG091G0H0S	Complete	NODE_167_length_38943_cov_30.523491	537	1924	135.7	231
EOG091G0H14	Complete	NODE_7587_length_4248_cov_22.530568	1716	4248	163	162
EOG091G0H3D	Complete	NODE_4871_length_6844_cov_23.072558	2828	4263	303.8	317
EOG091G0H3U	Complete	NODE_845_length_21217_cov_27.007616	7339	9632	376.3	481
EOG091G0H5Q	Complete	NODE_877_length_20835_cov_24.452597	16492	19248	147.9	149
EOG091G0H62	Complete	NODE_276_length_32662_cov_23.107135	24950	26079	245.5	180
EOG091G0H64	Complete	NODE_3166_length_9819_cov_24.679737	2506	7007	256.9	273
EOG091G0H6A	Complete	NODE_8923_length_3415_cov_19.521570	457	3182	271.8	153
EOG091G0H6J	Complete	NODE_5407_length_6182_cov_24.250123	249	5630	200.5	271
EOG091G0H8F	Complete	NODE_388_length_29315_cov_21.724297	26746	27886	348.5	300
EOG091G0HAI	Complete	NODE_13312_length_1761_cov_19.677553	125	1507	371.9	191
EOG091G0HAT	Complete	NODE_797_length_21836_cov_29.469783	8192	14047	216.3	257
EOG091G0HBC	Complete	NODE_4801_length_6925_cov_22.310310	1	1459	170.1	181
EOG091G0HC5	Complete	NODE_1239_length_17662_cov_22.645095	15809	16935	207.6	243
EOG091G0HDF	Complete	NODE_9489_length_3106_cov_17.079234	1	2477	96.2	191
EOG091G0HJH	Complete	NODE_3630_length_8817_cov_21.858467	1478	2823	346.6	230
EOG091G0HML	Complete	NODE_42_length_57777_cov_23.064697	23263	31644	149.2	381
EOG091G0HMT	Complete	NODE_3159_length_9833_cov_23.562116	539	2754	76.7	96
EOG091G0HOK	Fragmented	NODE_795_length_21862_cov_22.126280	2095	3109	131.2	120
EOG091G0HP9	Complete	NODE_161_length_39413_cov_23.340553	30343	34818	152.1	201
EOG091G0HQ3	Complete	NODE_5685_length_5887_cov_21.225818	1340	3528	102.7	188
EOG091G0HS4	Complete	NODE_2327_length_12220_cov_24.171457	8103	12007	125.3	161
EOG091G0HS8	Complete	NODE_46_length_56868_cov_25.231868	43982	46636	136.9	150
EOG091G0HSB	Complete	NODE_130_length_41806_cov_23.086726	25647	28043	289.7	209
EOG091G0HT4	Complete	NODE_2286_length_12372_cov_22.837739	6605	8185	206.1	333
EOG091G0HTU	Complete	NODE_5592_length_5979_cov_20.430871	2306	3938	367.7	230
EOG091G0HXI	Complete	NODE_7482_length_4333_cov_20.557801	1	3136	150.9	207
EOG091G0HXJ	Fragmented	NODE_6393_length_5179_cov_22.681105	3983	4760	149.2	172
EOG091G0HYF	Complete	NODE_9_length_78267_cov_23.318928	54010	58894	323.8	205
EOG091G0HZK	Complete	NODE_13495_length_1716_cov_36.394753	114	1700	271.8	214
EOG091G0I1O	Complete	NODE_376_length_29560_cov_28.190958	3559	4964	96.5	182
EOG091G0I2X	Complete	NODE_328_length_30795_cov_23.175760	11873	19015	203.2	203
EOG091G0I2Z	Complete	NODE_4308_length_7650_cov_25.841014	1766	7110	185	180
EOG091G0I5H	Missing
EOG091G0I7M	Complete	NODE_5131_length_6514_cov_22.801150	648	2182	94.2	254
EOG091G0I85	Complete	NODE_373_length_29655_cov_25.479478	26389	29624	179.7	193
EOG091G0I8J	Complete	NODE_4027_length_8119_cov_22.421288	745	5988	108.9	146
EOG091G0ID9	Complete	NODE_1256_length_17535_cov_23.650533	3974	5315	328.5	280
EOG091G0IDE	Missing
EOG091G0IDG	Complete	NODE_6484_length_5093_cov_21.456738	3453	4467	444.5	238
EOG091G0IDP	Complete	NODE_264_length_33494_cov_22.541072	13410	21226	316.2	175
EOG091G0IDS	Missing
EOG091G0IF3	Complete	NODE_2928_length_10380_cov_23.477434	3660	9410	120.1	108
EOG091G0IGG	Complete	NODE_144_length_40721_cov_22.453130	28586	36071	317.5	189
EOG091G0IHL	Complete	NODE_84_length_48457_cov_25.078628	46487	47037	84.9	121
EOG091G0II3	Complete	NODE_2228_length_12578_cov_22.042397	1280	4171	234	181
EOG091G0ILG	Complete	NODE_1782_length_14359_cov_22.141647	4982	7885	230.9	177
EOG091G0ILS	Complete	NODE_10227_length_2798_cov_21.736861	1	1475	287.7	248
EOG091G0IMB	Complete	NODE_5751_length_5816_cov_21.440321	1454	2459	71.5	213
EOG091G0IMD	Complete	NODE_1796_length_14300_cov_23.279266	8610	13050	102.9	132
EOG091G0IMI	Missing
EOG091G0IQ7	Complete	NODE_1631_length_15131_cov_23.225721	6177	12206	319.7	200
EOG091G0IQD	Complete	NODE_846_length_21213_cov_20.162330	2149	3802	341.5	265
EOG091G0IRO	Complete	NODE_5500_length_6076_cov_39.935489	645	1855	196.6	198
EOG091G0IS6	Complete	NODE_113_length_43045_cov_22.986874	39456	42323	120.2	209
EOG091G0ITS	Complete	NODE_696_length_23351_cov_21.503394	2462	7977	354.1	278
EOG091G0IUT	Complete	NODE_455_length_27589_cov_23.082800	883	4255	180.9	110
EOG091G0IVB	Complete	NODE_1254_length_17545_cov_24.187715	14590	16854	214.1	140
EOG091G0IWR	Complete	NODE_597_length_25027_cov_37.460721	9746	10651	145.8	163
EOG091G0IX8	Complete	NODE_2060_length_13126_cov_22.639283	11537	12811	204.1	193
EOG091G0IXA	Complete	NODE_610_length_24834_cov_23.388213	15579	20572	135.7	325
EOG091G0IXT	Complete	NODE_747_length_22600_cov_34.528748	3761	4616	212.5	180
EOG091G0IXY	Fragmented	NODE_1105_length_18676_cov_23.186300	5712	6611	55.8	125
EOG091G0IYB	Complete	NODE_4807_length_6922_cov_19.954565	594	4574	839.1	642
EOG091G0IZD	Complete	NODE_179_length_37873_cov_22.875648	29082	37592	105.9	140
EOG091G0IZX	Complete	NODE_3289_length_9543_cov_23.898584	3059	4607	371.7	199
EOG091G0J09	Complete	NODE_3536_length_9004_cov_23.129831	1197	6725	254.7	220
EOG091G0J14	Complete	NODE_498_length_26580_cov_23.331925	6368	13875	204.1	132
EOG091G0J2W	Complete	NODE_358_length_29963_cov_24.703206	12835	16256	89.9	188
EOG091G0J56	Missing
EOG091G0J61	Fragmented	NODE_1031_length_19393_cov_22.241044	10549	10981	77.1	60
EOG091G0J69	Missing
EOG091G0J7A	Complete	NODE_1043_length_19289_cov_23.325161	11945	17865	243.4	386
EOG091G0J98	Complete	NODE_648_length_24137_cov_23.866376	15627	23842	304.9	307
EOG091G0JBM	Missing
EOG091G0JBZ	Complete	NODE_180_length_37808_cov_21.854258	6125	7250	248.1	189
EOG091G0JC7	Complete	NODE_3540_length_8990_cov_24.220352	3712	7810	105.3	158
EOG091G0JEC	Complete	NODE_1688_length_14849_cov_22.152315	1	1125	198.4	128
EOG091G0JGU	Complete	NODE_2856_length_10586_cov_28.633933	4015	9045	150.2	167
EOG091G0JHN	Complete	NODE_43_length_57722_cov_23.847671	12492	13351	223	192
EOG091G0JHQ	Complete	NODE_682_length_23542_cov_27.575325	9200	10691	258.3	212
EOG091G0JI0	Complete	NODE_134_length_41466_cov_24.106381	38778	41343	290.3	195
EOG091G0JI1	Complete	NODE_1307_length_17072_cov_25.412239	5093	9642	233.5	130
EOG091G0JIA	Complete	NODE_941_length_20172_cov_20.937945	9799	15749	103.2	216
EOG091G0JMY	Complete	NODE_3229_length_9657_cov_23.012422	4859	5618	111.8	150
EOG091G0JTG	Complete	NODE_3356_length_9392_cov_30.203650	4054	9068	138.9	182
EOG091G0JTR	Missing
EOG091G0JU7	Complete	NODE_83_length_48480_cov_23.847241	3563	9063	284.2	227
EOG091G0JUY	Complete	NODE_4789_length_6936_cov_25.239977	519	3181	319.9	185
EOG091G0JWC	Missing
EOG091G0JWK	Missing
EOG091G0JYQ	Complete	NODE_1217_length_17803_cov_26.452048	5692	10065	278	160
EOG091G0JZV	Missing
EOG091G0K0D	Complete	NODE_719_length_22986_cov_28.182679	920	1684	104.8	151
EOG091G0K0H	Complete	NODE_3038_length_10106_cov_21.906770	3774	8236	170.2	154
EOG091G0K1G	Complete	NODE_19_length_67863_cov_24.268802	40686	43101	413.4	234
EOG091G0K1H	Complete	NODE_2808_length_10718_cov_22.386806	206	9961	99.3	122
EOG091G0K1Z	Complete	NODE_8755_length_3514_cov_21.588304	1756	2862	53	136
EOG091G0K2R	Complete	NODE_2238_length_12528_cov_26.382700	389	2452	243.9	218
EOG091G0K6O	Complete	NODE_9103_length_3325_cov_22.941502	2526	3236	51.2	103
EOG091G0K82	Complete	NODE_2808_length_10718_cov_22.386806	21	5661	248.5	239
EOG091G0K92	Fragmented	NODE_1179_length_18082_cov_21.893363	16548	16940	70.5	89
EOG091G0K95	Complete	NODE_142_length_40814_cov_24.246925	17730	19337	244.9	279
EOG091G0K98	Complete	NODE_1542_length_15609_cov_23.878380	4710	11631	251.3	308
EOG091G0K9M	Complete	NODE_296_length_31846_cov_22.628758	18966	19810	247.1	181
EOG091G0KC3	Complete	NODE_5218_length_6401_cov_21.131404	982	6401	158.7	196
EOG091G0KEQ	Complete	NODE_415_length_28582_cov_23.590703	20626	26391	193.3	168
EOG091G0KGO	Complete	NODE_1184_length_18062_cov_24.225021	756	2859	236.6	178
EOG091G0KGX	Complete	NODE_21_length_66275_cov_23.686290	27913	29054	211.7	228
EOG091G0KHF	Complete	NODE_1862_length_13983_cov_21.173450	1836	3102	275.4	238
EOG091G0KJA	Complete	NODE_4490_length_7392_cov_24.863978	304	3495	128.6	200
EOG091G0KM6	Complete	NODE_7_length_81115_cov_23.374836	26851	29842	231.9	160
EOG091G0KNT	Complete	NODE_361_length_29907_cov_23.616225	17155	19605	191.4	165
EOG091G0KPB	Complete	NODE_1096_length_18761_cov_22.884286	12420	18333	115.8	118
EOG091G0KR3	Complete	NODE_963_length_19970_cov_24.718092	10320	13666	207.6	145
EOG091G0KRB	Complete	NODE_1975_length_13494_cov_22.995975	3455	5755	223	149
EOG091G0KRZ	Complete	NODE_3_length_92311_cov_23.407507	87497	88390	290.8	150
EOG091G0KS8	Complete	NODE_284_length_32427_cov_36.615209	9451	16756	142.7	169
EOG091G0KSQ	Complete	NODE_1379_length_16531_cov_22.258478	3686	11419	394.7	305
EOG091G0KSX	Complete	NODE_55_length_54621_cov_23.366640	40647	45723	113.1	170
EOG091G0KUR	Complete	NODE_585_length_25177_cov_21.325817	10748	18113	100.1	204
EOG091G0KVW	Complete	NODE_3823_length_8465_cov_23.844421	133	3685	271.6	161
EOG091G0L2T	Complete	NODE_11295_length_2368_cov_18.266696	476	1347	90.8	91
EOG091G0L3L	Complete	NODE_3106_length_9955_cov_22.795100	4103	7876	193.3	151
EOG091G0L4M	Complete	NODE_3_length_92311_cov_23.407507	41058	50405	177.3	159
EOG091G0L4Z	Complete	NODE_120_length_42307_cov_25.940658	32873	36706	113.2	179
EOG091G0L5D	Complete	NODE_10_length_73725_cov_23.815514	36589	39275	282.9	163
EOG091G0L5H	Complete	NODE_3790_length_8514_cov_23.464265	4251	8304	106.6	140
EOG091G0L5I	Complete	NODE_4997_length_6668_cov_21.681687	973	2995	287	162
EOG091G0L5X	Complete	NODE_7459_length_4348_cov_21.823695	1	2685	178.4	144
EOG091G0L5Z	Complete	NODE_1393_length_16440_cov_23.788731	1421	2822	297.7	181
EOG091G0L66	Complete	NODE_155_length_39961_cov_22.267300	2265	12606	64.3	192
EOG091G0L84	Complete	NODE_1406_length_16372_cov_23.210862	1	1635	247.5	201
EOG091G0LAR	Complete	NODE_3266_length_9590_cov_22.661200	7671	8661	221.4	157
EOG091G0LB8	Complete	NODE_446_length_27802_cov_23.455437	11275	18116	137.2	153
EOG091G0LBN	Complete	NODE_4336_length_7605_cov_24.566817	5901	6989	106.9	128
EOG091G0LCK	Complete	NODE_2214_length_12633_cov_19.579723	4952	5686	62.1	67
EOG091G0LCT	Complete	NODE_1379_length_16531_cov_22.258478	3356	6815	247.6	225
EOG091G0LFF	Complete	NODE_5528_length_6050_cov_20.408170	3696	5028	269.6	177
EOG091G0LIN	Complete	NODE_5407_length_6182_cov_24.250123	486	6074	273.2	182
EOG091G0LKE	Complete	NODE_11841_length_2184_cov_51.377788	99	922	152.7	174
EOG091G0LMQ	Complete	NODE_1975_length_13494_cov_22.995975	4144	12717	180.9	142
EOG091G0LMX	Complete	NODE_868_length_20938_cov_41.629260	7488	11531	166.1	167
EOG091G0LMY	Fragmented	NODE_2458_length_11770_cov_25.208159	967	4655	29.9	73
EOG091G0LO1	Complete	NODE_1420_length_16312_cov_23.831845	11334	13656	232.2	181
EOG091G0LP5	Complete	NODE_23483_length_503_cov_40.892019	1	472	112.1	86
EOG091G0LPW	Complete	NODE_170_length_38748_cov_24.456983	30804	31544	78.8	150
EOG091G0LRI	Complete	NODE_3736_length_8627_cov_24.084327	920	3145	180.6	152
EOG091G0LS0	Complete	NODE_13_length_72161_cov_22.656096	25277	26341	300.6	193
EOG091G0LT0	Complete	NODE_2309_length_12307_cov_28.338021	8000	12265	244.6	182
EOG091G0LT1	Fragmented	NODE_1456_length_16076_cov_22.026314	13705	14168	92.7	77
EOG091G0LT7	Complete	NODE_4286_length_7685_cov_21.663644	3541	4233	133.8	203
EOG091G0LTE	Complete	NODE_652_length_24110_cov_23.742770	7437	8150	88.8	153
EOG091G0LVQ	Complete	NODE_8918_length_3418_cov_23.369650	1236	3140	181.3	166
EOG091G0LZ0	Complete	NODE_12_length_73368_cov_25.225935	70396	72590	190.2	144
EOG091G0M04	Complete	NODE_885_length_20765_cov_21.992459	7135	9245	177.8	168
EOG091G0M09	Missing
EOG091G0M0J	Complete	NODE_2299_length_12341_cov_24.161367	10200	11561	168	260
EOG091G0M0S	Complete	NODE_267_length_33230_cov_22.518384	13841	19890	145.4	126
EOG091G0M0T	Complete	NODE_20_length_66381_cov_22.657683	3121	4623	271.4	160
EOG091G0M12	Complete	NODE_3230_length_9654_cov_24.099927	4327	9292	130.9	115
EOG091G0M22	Complete	NODE_3696_length_8685_cov_29.363848	736	2455	185.6	181
EOG091G0M24	Complete	NODE_388_length_29315_cov_21.724297	2692	10952	61.5	91
EOG091G0M3C	Complete	NODE_3869_length_8396_cov_21.777858	1165	4985	200.3	185
EOG091G0M4K	Complete	NODE_555_length_25754_cov_21.888616	19195	21411	128.5	205
EOG091G0M4Q	Missing
EOG091G0M8S	Complete	NODE_69_length_52201_cov_24.747352	39445	40185	127.2	143
EOG091G0MB2	Complete	NODE_32_length_60855_cov_23.081312	42267	49480	213.8	132
EOG091G0MBG	Complete	NODE_3207_length_9728_cov_23.065175	6324	9695	61.5	316
EOG091G0MBX	Missing
EOG091G0MCM	Complete	NODE_1768_length_14437_cov_22.578552	2686	3796	114.1	104
EOG091G0MCZ	Missing
EOG091G0MDD	Complete	NODE_2778_length_10816_cov_23.070770	3316	6275	272.1	196
EOG091G0MDG	Complete	NODE_3565_length_8953_cov_21.982312	7295	8904	171.3	136
EOG091G0MDT	Fragmented	NODE_424_length_28392_cov_25.655165	5222	6087	257.3	150
EOG091G0MF6	Complete	NODE_2094_length_12993_cov_26.593527	6389	8481	266.2	149
EOG091G0MG7	Complete	NODE_43_length_57722_cov_23.847671	16380	16994	43.1	93
EOG091G0MHM	Complete	NODE_195_length_36623_cov_22.885459	22644	23205	95.5	113
EOG091G0MI7	Complete	NODE_622_length_24623_cov_26.614805	9962	15272	152.4	245
EOG091G0MJA	Complete	NODE_1538_length_15622_cov_24.136314	1822	3781	160.8	215
EOG091G0MKY	Complete	NODE_4792_length_6933_cov_26.178530	518	3365	289.3	190
EOG091G0MLD	Complete	NODE_604_length_24921_cov_31.888987	1019	3773	76.4	109
EOG091G0MLX	Complete	NODE_2545_length_11523_cov_23.093657	3206	5273	249.1	168
EOG091G0MMY	Complete	NODE_7334_length_4437_cov_19.887156	1	4437	150.5	158
EOG091G0MP6	Complete	NODE_892_length_20721_cov_23.518020	16443	18758	249.6	140
EOG091G0MRS	Complete	NODE_5953_length_5622_cov_23.383228	4023	5316	304.8	154
EOG091G0MS7	Missing
EOG091G0MSB	Complete	NODE_3933_length_8281_cov_32.113359	1201	4885	445.2	268
EOG091G0MSR	Complete	NODE_522_length_26298_cov_23.231265	18288	22965	90.3	157
EOG091G0MUD	Complete	NODE_11590_length_2263_cov_79.881519	840	1415	244.9	164
EOG091G0MVL	Complete	NODE_959_length_20019_cov_22.651088	13985	16392	260.9	167
EOG091G0MVR	Complete	NODE_124_length_42084_cov_21.861356	14791	23874	142.6	194
EOG091G0MY0	Complete	NODE_574_length_25395_cov_22.247097	2266	4595	224.3	182
EOG091G0MY8	Complete	NODE_8527_length_3649_cov_22.671053	395	1394	125.3	188
EOG091G0MZC	Complete	NODE_1303_length_17106_cov_22.591403	3419	8975	143.7	137
EOG091G0N0A	Complete	NODE_75_length_50204_cov_23.174716	42718	48347	154.1	111
EOG091G0N0R	Complete	NODE_56_length_54271_cov_23.290586	46944	49522	302.4	209
EOG091G0N0U	Complete	NODE_523_length_26292_cov_22.798970	10684	16072	212.2	204
EOG091G0N2F	Complete	NODE_619_length_24635_cov_23.071586	3651	7309	151	118
EOG091G0N9D	Complete	NODE_719_length_22986_cov_28.182679	19838	21183	154.2	156
EOG091G0N9Z	Complete	NODE_65_length_52746_cov_23.986823	45692	51323	100.8	113
EOG091G0NH9	Missing
EOG091G0NIU	Duplicated	NODE_1002_length_19632_cov_23.045717	6715	7393	135.1	100
EOG091G0NIU	Duplicated	NODE_2196_length_12690_cov_23.917783	11234	11710	144.9	101
EOG091G0NIY	Complete	NODE_498_length_26580_cov_23.331925	18096	20281	217.8	156
EOG091G0NK3	Complete	NODE_6958_length_4701_cov_22.236375	1179	3784	244.4	160
EOG091G0NKD	Complete	NODE_2308_length_12308_cov_29.125910	1858	2595	210.3	191
EOG091G0NM1	Complete	NODE_2027_length_13258_cov_21.364009	7941	8947	83.6	124
EOG091G0NMJ	Fragmented	NODE_2278_length_12396_cov_42.405796	11922	12260	120.8	97
EOG091G0NNO	Complete	NODE_1420_length_16312_cov_23.831845	12789	15547	218.3	249
EOG091G0NOA	Complete	NODE_6780_length_4844_cov_25.520453	1	3941	132.9	191
EOG091G0NP6	Missing
EOG091G0NP7	Complete	NODE_4827_length_6900_cov_24.010553	3952	4302	60.6	102
EOG091G0NQW	Complete	NODE_7527_length_4292_cov_22.271412	1144	4176	366.3	319
EOG091G0NRN	Missing
EOG091G0NTO	Complete	NODE_51_length_54935_cov_23.680575	42787	49719	192.9	116
EOG091G0NTZ	Missing
EOG091G0NVA	Complete	NODE_8592_length_3608_cov_28.344945	855	3011	247.8	155
EOG091G0O40	Complete	NODE_3_length_92311_cov_23.407507	88434	92101	85.3	143
EOG091G0O4W	Missing
EOG091G0O5A	Complete	NODE_56_length_54271_cov_23.290586	36660	41418	71.8	91
EOG091G0O6E	Complete	NODE_61_length_53290_cov_23.152820	35389	43123	255.3	209
EOG091G0O7O	Complete	NODE_7864_length_4065_cov_22.966650	2327	2945	58.5	156
EOG091G0O97	Complete	NODE_6537_length_5051_cov_25.768597	728	4349	147.3	390
EOG091G0O9D	Complete	NODE_1482_length_15926_cov_17.010663	1	2885	210.8	147
EOG091G0OFC	Complete	NODE_425_length_28385_cov_22.052353	12413	18556	117.1	159
EOG091G0OHF	Complete	NODE_1549_length_15581_cov_22.625322	6971	10817	460.2	306
EOG091G0OI8	Complete	NODE_1984_length_13454_cov_22.525080	6283	8320	288.8	157
EOG091G0OM4	Complete	NODE_1772_length_14414_cov_22.475134	2540	12360	154.9	147
EOG091G0ONT	Complete	NODE_2742_length_10930_cov_22.638165	206	5659	234.5	181
EOG091G0OPI	Fragmented	NODE_7223_length_4520_cov_22.998875	3507	3947	86.7	102
EOG091G0OTI	Complete	NODE_3247_length_9614_cov_23.632799	3766	9094	149.6	136
EOG091G0OUM	Complete	NODE_3146_length_9863_cov_32.017781	2510	7716	200.6	138
EOG091G0OWC	Complete	NODE_4285_length_7685_cov_23.128812	2952	5426	58.9	169
EOG091G0OWI	Complete	NODE_776_length_22147_cov_22.584594	3313	7863	150	147
EOG091G0OY0	Complete	NODE_1921_length_13657_cov_22.993225	7922	8541	103	128
EOG091G0P4K	Complete	NODE_1123_length_18521_cov_22.569508	2533	7533	284	323
EOG091G0P5H	Complete	NODE_2077_length_13068_cov_34.478947	6865	12292	117.8	127
EOG091G0P5N	Complete	NODE_208_length_35880_cov_28.198168	33895	35130	170.4	134
EOG091G0P9B	Complete	NODE_2703_length_11028_cov_22.420236	5136	9888	135.3	130
EOG091G0PAG	Missing
EOG091G0PD3	Complete	NODE_187_length_37181_cov_23.615702	5044	10136	122	103
EOG091G0PEI	Complete	NODE_4_length_91285_cov_25.327186	29677	35130	247.3	126
EOG091G0PGM	Complete	NODE_8_length_78562_cov_23.341314	40275	44979	89.3	86
EOG091G0PHL	Duplicated	NODE_5696_length_5875_cov_35.799414	3527	4345	220.7	148
EOG091G0PHL	Duplicated	NODE_5696_length_5875_cov_35.799414	4465	5158	233.4	148
EOG091G0PIU	Complete	NODE_555_length_25754_cov_21.888616	16838	17383	176	157
EOG091G0PL0	Complete	NODE_10320_length_2760_cov_41.339545	1	2139	99.3	126
EOG091G0PNO	Complete	NODE_419_length_28518_cov_23.076369	22811	23434	161.9	146
EOG091G0PNP	Complete	NODE_941_length_20172_cov_20.937945	8733	9500	115.4	159
EOG091G0PUZ	Complete	NODE_709_length_23188_cov_28.586301	1746	5218	287.4	160
EOG091G0PVT	Complete	NODE_5800_length_5775_cov_23.745700	4763	5553	123.6	123
EOG091G0PXB	Complete	NODE_1863_length_13980_cov_26.983529	8533	12614	248.5	169
EOG091G0Q02	Fragmented	NODE_1904_length_13743_cov_22.329943	1699	7135	129.8	118
EOG091G0Q05	Missing
EOG091G0Q1X	Complete	NODE_68_length_52327_cov_22.938488	31579	37645	139.3	104
EOG091G0Q27	Complete	NODE_817_length_21572_cov_23.493557	4933	11418	176.7	177
EOG091G0Q58	Complete	NODE_1273_length_17401_cov_22.242092	10278	15928	223.4	172
EOG091G0Q7M	Complete	NODE_7196_length_4541_cov_22.647401	2626	4145	127.6	148
EOG091G0QBN	Complete	NODE_801_length_21737_cov_22.238412	18335	18793	95.6	80
EOG091G0QCX	Complete	NODE_3526_length_9018_cov_25.557656	638	2205	143	140
EOG091G0QE1	Missing
EOG091G0QEQ	Complete	NODE_1412_length_16347_cov_21.274124	13414	15826	105.4	181
EOG091G0QGZ	Complete	NODE_2554_length_11499_cov_27.591753	8384	8938	218.8	123
EOG091G0QIP	Missing
EOG091G0QJA	Complete	NODE_623_length_24584_cov_28.241645	8092	11339	146.9	113
EOG091G0QKK	Complete	NODE_1712_length_14726_cov_24.031606	11920	13327	223.9	150
EOG091G0QNR	Complete	NODE_240_length_34385_cov_24.512300	2490	4831	121.3	153
EOG091G0QNW	Complete	NODE_3254_length_9606_cov_20.939763	7168	9503	75.8	91
EOG091G0QPG	Complete	NODE_1494_length_15861_cov_20.186581	13507	14702	263.9	153
EOG091G0QRW	Complete	NODE_4878_length_6825_cov_23.302460	945	2451	224.3	131
EOG091G0QS4	Fragmented	NODE_20523_length_697_cov_44.703226	1	474	68.9	87
EOG091G0QS6	Complete	NODE_5315_length_6282_cov_22.384367	4695	6216	84	91
EOG091G0QUH	Complete	NODE_1665_length_14951_cov_21.368697	9888	12632	120.9	136
EOG091G0QW9	Complete	NODE_2664_length_11147_cov_30.680668	2041	2978	229.7	192
EOG091G0QZ2	Complete	NODE_140_length_41112_cov_23.908541	220	3355	136.4	100
EOG091G0R04	Complete	NODE_1647_length_15057_cov_23.209680	10236	11338	227.9	166
EOG091G0R0A	Missing
EOG091G0R21	Complete	NODE_5726_length_5844_cov_27.568927	2503	4295	139.4	139
EOG091G0R3S	Complete	NODE_1402_length_16397_cov_23.850368	2152	3123	276	237
EOG091G0R6Z	Complete	NODE_5592_length_5979_cov_20.430871	2221	4753	274.5	172
EOG091G0R9X	Complete	NODE_313_length_31284_cov_23.608517	20487	21203	145.9	140
EOG091G0RA2	Complete	NODE_69_length_52201_cov_24.747352	24216	26908	228.9	117
EOG091G0RCI	Complete	NODE_1594_length_15367_cov_25.528450	8579	11381	150.6	123
EOG091G0RHX	Complete	NODE_829_length_21444_cov_23.054570	1749	6465	103.9	88
EOG091G0RI9	Complete	NODE_476_length_27123_cov_22.175664	15947	17234	143.3	151
EOG091G0RKU	Complete	NODE_2050_length_13182_cov_23.910111	9583	12524	120	103
EOG091G0RM8	Missing
EOG091G0RPE	Complete	NODE_6347_length_5225_cov_21.637141	3483	5091	145.6	109
EOG091G0RR3	Complete	NODE_8_length_78562_cov_23.341314	40275	44979	143.3	148
EOG091G0RRA	Complete	NODE_24_length_64504_cov_24.245456	54200	59510	116.6	135
EOG091G0RRE	Complete	NODE_318_length_31169_cov_22.294127	11211	14040	87.7	124
EOG091G0RRN	Complete	NODE_160_length_39476_cov_24.617097	36830	39275	152.8	129
EOG091G0RRT	Complete	NODE_11779_length_2203_cov_21.240357	1096	1911	154.3	121
EOG091G0RT1	Complete	NODE_5115_length_6541_cov_27.890470	2416	3379	299.3	191
EOG091G0RTI	Complete	NODE_11223_length_2388_cov_25.734314	242	995	105.7	117
EOG091G0RTZ	Complete	NODE_6079_length_5507_cov_22.884715	1	4655	178.4	83
EOG091G0RVD	Complete	NODE_5475_length_6110_cov_22.839383	1	1705	155.6	122
EOG091G0RWI	Missing
EOG091G0RWW	Complete	NODE_15936_length_1222_cov_49.742358	629	1213	41.3	103
EOG091G0S0I	Missing
EOG091G0S2R	Complete	NODE_9445_length_3133_cov_21.821008	1	1311	99.5	203
EOG091G0S5L	Complete	NODE_13935_length_1614_cov_35.299284	1	1614	365.2	307
EOG091G0S8Y	Complete	NODE_3452_length_9173_cov_22.812225	2326	5869	188.9	127
EOG091G0SAU	Complete	NODE_8034_length_3953_cov_86.259546	159	3412	85.6	127
EOG091G0SB2	Complete	NODE_3505_length_9062_cov_21.277017	4553	5728	189.5	149
EOG091G0SBR	Complete	NODE_11373_length_2341_cov_21.178445	767	1820	160	135
EOG091G0SCV	Complete	NODE_108_length_43475_cov_27.467717	6935	7734	49.1	92
EOG091G0SGH	Complete	NODE_2418_length_11879_cov_22.694628	3441	9357	151	127
EOG091G0SGT	Complete	NODE_1331_length_16885_cov_24.316099	13307	13792	56.2	94
EOG091G0SM9	Complete	NODE_2536_length_11553_cov_23.874782	9704	11234	133.2	128
EOG091G0SNM	Complete	NODE_299_length_31811_cov_23.569610	4881	5614	215.8	139
EOG091G0SOZ	Missing
EOG091G0SQV	Complete	NODE_5905_length_5678_cov_22.474380	788	2805	84.8	98
EOG091G0SRJ	Missing
EOG091G0SRZ	Complete	NODE_3169_length_9814_cov_62.589299	3076	5998	184.6	126
EOG091G0SU6	Complete	NODE_696_length_23351_cov_21.503394	2646	5285	240.7	211
EOG091G0SV1	Complete	NODE_99_length_45609_cov_24.961565	12568	15541	202.7	129
EOG091G0T3D	Missing
EOG091G0T3X	Missing
EOG091G0T5O	Complete	NODE_4748_length_6994_cov_16.062455	4073	5855	38.6	152
EOG091G0T79	Complete	NODE_8702_length_3540_cov_23.650592	149	2625	115.6	145
EOG091G0TA6	Complete	NODE_3855_length_8413_cov_24.251919	1610	4305	153.5	169
EOG091G0TAC	Missing
EOG091G0TAU	Complete	NODE_8450_length_3689_cov_22.508306	302	2621	229.9	324
EOG091G0TCJ	Complete	NODE_996_length_19674_cov_21.438996	1271	5059	167.8	131
EOG091G0TKH	Complete	NODE_162_length_39352_cov_24.753711	16011	19995	102.7	85
EOG091G0TM2	Complete	NODE_1688_length_14849_cov_22.152315	1486	5883	103.4	75
EOG091G0TN4	Complete	NODE_9929_length_2919_cov_21.289585	300	2683	130.9	102
EOG091G0TNU	Complete	NODE_348_length_30214_cov_21.575804	21197	23516	180.1	102
EOG091G0TQF	Complete	NODE_395_length_29034_cov_22.942639	446	3011	207.7	125
EOG091G0TRW	Complete	NODE_884_length_20770_cov_23.726526	14244	16418	131	117
EOG091G0TSE	Complete	NODE_2981_length_10253_cov_26.198605	9767	10139	141	85
EOG091G0TVG	Complete	NODE_1864_length_13978_cov_22.948421	6079	6754	116.4	103
EOG091G0TWR	Complete	NODE_152_length_40331_cov_23.621007	21294	24206	155.2	83
EOG091G0TZ2	Complete	NODE_458_length_27535_cov_24.025093	17875	22085	88.1	111
EOG091G0TZU	Complete	NODE_7828_length_4085_cov_52.472305	2846	3398	155	128
EOG091G0TZX	Complete	NODE_9899_length_2933_cov_22.445728	1	1970	239.6	134
EOG091G0U2U	Complete	NODE_3416_length_9253_cov_21.071491	1042	3645	172.6	137
EOG091G0U3W	Complete	NODE_503_length_26547_cov_22.969966	7554	12284	121.8	143
EOG091G0U4B	Complete	NODE_3229_length_9657_cov_23.012422	6053	6842	84.3	152
EOG091G0U75	Duplicated	NODE_2232_length_12559_cov_23.715751	1188	6725	138.9	181
EOG091G0U75	Duplicated	NODE_3454_length_9171_cov_22.544315	2223	6486	137.9	173
EOG091G0UB5	Complete	NODE_1146_length_18322_cov_22.871526	14963	15535	177.6	105
EOG091G0UE6	Complete	NODE_1138_length_18351_cov_32.591660	1	1166	141.7	121
EOG091G0UKA	Complete	NODE_5527_length_6050_cov_22.749037	1646	3624	236.9	122
EOG091G0UKP	Complete	NODE_332_length_30694_cov_22.716465	17649	23076	181.8	125
EOG091G0ULR	Complete	NODE_6799_length_4829_cov_21.758628	1	996	194.7	175
EOG091G0UOM	Complete	NODE_1578_length_15469_cov_22.354470	5527	5997	106.9	114
EOG091G0UQ0	Complete	NODE_5261_length_6348_cov_22.702121	4167	4729	69.3	65
EOG091G0UQZ	Complete	NODE_207_length_35924_cov_23.096019	3278	7503	188.7	125
EOG091G0UTL	Missing
EOG091G0UUT	Missing
EOG091G0UXY	Complete	NODE_817_length_21572_cov_23.493557	956	1465	116.5	134
EOG091G0UYL	Complete	NODE_5284_length_6314_cov_23.805195	504	3146	190.1	119
EOG091G0UZ0	Complete	NODE_977_length_19830_cov_24.216727	5180	5658	48.6	85
EOG091G0V3C	Missing
EOG091G0VGJ	Complete	NODE_1371_length_16605_cov_23.005990	9577	11300	145.7	94
EOG091G0VIF	Complete	NODE_1889_length_13827_cov_21.897309	3096	11550	172.1	128
EOG091G0VMU	Missing
EOG091G0VNB	Complete	NODE_184_length_37482_cov_24.090015	30685	32245	182.4	95
EOG091G0VQK	Complete	NODE_341_length_30438_cov_26.114193	26705	29371	130.2	186
EOG091G0VSN	Complete	NODE_852_length_21153_cov_23.215458	8512	9937	111.4	109
EOG091G0VSZ	Complete	NODE_4467_length_7419_cov_25.378643	2176	6710	120.5	94
EOG091G0VTN	Complete	NODE_50_length_55011_cov_26.627717	42625	44961	149.6	114
EOG091G0VVZ	Complete	NODE_83_length_48480_cov_23.847241	31072	37615	165.4	224
EOG091G0VWO	Complete	NODE_2948_length_10334_cov_23.575509	3914	6182	130.9	96
EOG091G0VZF	Complete	NODE_452_length_27626_cov_23.622128	15480	19861	162.3	96
EOG091G0W0U	Complete	NODE_8071_length_3940_cov_19.499871	2521	3624	82.8	71
EOG091G0W1S	Complete	NODE_388_length_29315_cov_21.724297	2692	6093	135.4	94
EOG091G0W26	Complete	NODE_1613_length_15265_cov_24.336713	7260	9404	185.3	100
EOG091G0W2D	Complete	NODE_1904_length_13743_cov_22.329943	1	1815	127.8	98
EOG091G0W5M	Complete	NODE_443_length_27960_cov_31.667719	17810	20587	197.7	193
EOG091G0W6G	Complete	NODE_5563_length_6012_cov_21.687953	1950	3818	193.4	104
EOG091G0W86	Missing
EOG091G0W8V	Complete	NODE_4827_length_6900_cov_24.010553	3494	3964	181.5	80
EOG091G0W96	Complete	NODE_330_length_30701_cov_21.516131	19619	21180	133.9	83
EOG091G0WAL	Complete	NODE_258_length_33705_cov_22.949863	8716	12899	256.1	160
EOG091G0WCB	Complete	NODE_246_length_34183_cov_24.062658	9326	11389	153.2	149
EOG091G0WLL	Complete	NODE_472_length_27213_cov_25.608196	8507	13740	195.7	110
EOG091G0WPV	Complete	NODE_281_length_32538_cov_23.527772	6145	13556	132.5	99
EOG091G0WT4	Complete	NODE_8700_length_3542_cov_26.993074	1763	2237	173.2	88
EOG091G0WUF	Missing
EOG091G0WZ0	Complete	NODE_2235_length_12542_cov_23.071881	1	5515	127.1	180
EOG091G0X1V	Complete	NODE_774_length_22163_cov_22.167572	4006	7510	100.9	92
EOG091G0X1Z	Complete	NODE_9058_length_3346_cov_29.616091	1002	2686	123	78
EOG091G0X3B	Complete	NODE_11571_length_2271_cov_22.298541	1	1022	105.8	93
EOG091G0X8F	Complete	NODE_540_length_25981_cov_22.437037	9065	10580	223.1	126
EOG091G0XHF	Complete	NODE_1948_length_13592_cov_26.344506	10789	12241	93	162
EOG091G0XKP	Complete	NODE_5885_length_5700_cov_23.128401	4388	5210	106.9	208
EOG091G0XN1	Complete	NODE_7681_length_4185_cov_20.912123	2201	2755	96.4	78
EOG091G0XQ3	Complete	NODE_15_length_69460_cov_24.672384	27386	28056	126.6	144
EOG091G0XRQ	Fragmented	NODE_289_length_32183_cov_23.249299	29691	30133	81.2	84
EOG091G0XVD	Complete	NODE_4644_length_7148_cov_23.879649	4774	5881	116.5	94
EOG091G0XXE	Complete	NODE_2493_length_11687_cov_22.568562	8136	9133	141	183
EOG091G0XXM	Complete	NODE_4702_length_7075_cov_24.084738	636	2575	90.8	87
EOG091G0XYP	Missing
EOG091G0XZC	Complete	NODE_5107_length_6545_cov_25.445887	2583	5025	184.3	141
EOG091G0Y05	Complete	NODE_1234_length_17678_cov_57.598602	7362	12394	85.1	89
EOG091G0Y09	Complete	NODE_4256_length_7728_cov_22.807476	3806	4327	141.9	119
EOG091G0Y35	Fragmented	NODE_32_length_60855_cov_23.081312	57306	60747	85.7	75
EOG091G0Y6M	Complete	NODE_407_length_28737_cov_20.818423	16808	17431	98.6	101
EOG091G0Y96	Complete	NODE_1320_length_16963_cov_23.030025	4875	10075	69.7	74
EOG091G0YBP	Fragmented	NODE_946_length_20120_cov_23.427780	16302	16885	53.9	59
EOG091G0YCT	Complete	NODE_76_length_49894_cov_24.685409	45574	46016	134.6	88
EOG091G0YHX	Complete	NODE_72_length_51796_cov_23.197993	25055	28313	185.8	99
EOG091G0YK9	Missing
EOG091G0YP6	Complete	NODE_2342_length_12146_cov_23.206645	1110	3600	106.5	73
EOG091G0YU6	Duplicated	NODE_5125_length_6523_cov_23.779708	1690	3821	167	87
EOG091G0YU6	Duplicated	NODE_7229_length_4518_cov_21.863319	3171	3795	167.9	89
EOG091G0YUO	Complete	NODE_5929_length_5649_cov_27.560840	449	3693	64.8	85
EOG091G0YVI	Complete	NODE_3074_length_10030_cov_21.640510	8768	9844	202.2	116
EOG091G0YY3	Missing
EOG091G0YYA	Complete	NODE_326_length_30863_cov_23.601994	16522	19993	127.5	122
EOG091G0YZ0	Complete	NODE_53_length_54805_cov_22.537805	35504	36064	51.2	84
EOG091G0Z43	Complete	NODE_2333_length_12196_cov_23.389141	9993	10555	75.6	60
EOG091G0Z4E	Complete	NODE_4535_length_7320_cov_23.855032	3039	4689	168.3	116
EOG091G0Z6N	Complete	NODE_3613_length_8853_cov_22.212397	1	1958	164.8	83
EOG091G0Z6Z	Complete	NODE_6041_length_5537_cov_22.561355	1431	2589	118	83
EOG091G0Z7J	Missing
EOG091G0ZDR	Duplicated	NODE_2286_length_12372_cov_22.837739	7805	11652	147.2	121
EOG091G0ZDR	Duplicated	NODE_343_length_30399_cov_22.163874	5339	8141	128	111
EOG091G0ZEJ	Complete	NODE_5082_length_6565_cov_22.017571	519	3502	52.5	129
EOG091G0ZLI	Complete	NODE_28_length_62014_cov_25.748906	26399	26720	160.8	76
EOG091G0ZLQ	Complete	NODE_3726_length_8638_cov_31.401472	7852	8435	93.9	124
EOG091G0ZNH	Complete	NODE_1820_length_14155_cov_25.366671	370	4084	66.5	79
EOG091G0ZRG	Complete	NODE_6385_length_5182_cov_26.739471	1456	4479	215.9	126
EOG091G0ZTA	Missing
EOG091G0ZUA	Complete	NODE_4164_length_7875_cov_23.346627	3332	7363	130.2	101
EOG091G0ZWE	Fragmented	NODE_2489_length_11697_cov_23.256627	9786	10205	168.2	90
EOG091G105E	Complete	NODE_6593_length_4998_cov_23.448080	3077	3720	137.8	112
EOG091G107U	Complete	NODE_4222_length_7774_cov_23.272054	1508	7193	132.4	78
EOG091G1081	Complete	NODE_4202_length_7813_cov_23.131851	1764	2570	121.4	96
EOG091G10CG	Complete	NODE_4097_length_7987_cov_24.374463	1749	3744	173.2	79
EOG091G10FG	Complete	NODE_711_length_23172_cov_21.707209	12597	13600	123.6	74
EOG091G10IX	Complete	NODE_228_length_34957_cov_34.134805	27121	33898	164	106
EOG091G10MO	Complete	NODE_1076_length_18976_cov_25.879517	17154	17549	83.5	96
EOG091G10O5	Complete	NODE_2697_length_11046_cov_22.192907	5075	8068	436.6	325
EOG091G10SA	Complete	NODE_14_length_69703_cov_22.685075	68536	69631	115.5	68
EOG091G10SJ	Complete	NODE_1825_length_14135_cov_21.846707	12486	13365	89.2	79
EOG091G112U	Complete	NODE_348_length_30214_cov_21.575804	6299	10408	133.2	88
EOG091G113O	Complete	NODE_8745_length_3518_cov_22.571346	584	2745	123.2	73
EOG091G1144	Complete	NODE_79_length_48873_cov_23.934134	13513	14369	88.1	68
EOG091G114S	Complete	NODE_1355_length_16717_cov_24.217428	6043	11235	81	54
EOG091G115J	Complete	NODE_2327_length_12220_cov_24.171457	6181	12055	222.9	157
EOG091G116R	Missing
EOG091G11CG	Complete	NODE_868_length_20938_cov_41.629260	4296	4797	153.2	90
EOG091G11CO	Complete	NODE_266_length_33356_cov_23.145076	4046	7127	689.6	394
EOG091G11IM	Complete	NODE_61_length_53290_cov_23.152820	32044	38269	74.5	156
EOG091G11O6	Complete	NODE_871_length_20884_cov_22.641467	656	4159	171.3	91
EOG091G11OU	Complete	NODE_1368_length_16628_cov_25.865990	10320	12606	145.9	104
EOG091G11PB	Complete	NODE_317_length_31187_cov_22.650498	28209	30729	385.5	394
EOG091G11QL	Complete	NODE_425_length_28385_cov_22.052353	7527	8178	104.2	67
EOG091G126L	Complete	NODE_733_length_22863_cov_22.432064	12240	12639	134.3	88
EOG091G126R	Complete	NODE_128_length_41852_cov_22.311311	27465	32391	106.4	113
EOG091G1285	Complete	NODE_374_length_29651_cov_25.857578	7705	9897	78.8	67
EOG091G12A5	Complete	NODE_225_length_35325_cov_21.551123	20926	22567	74.2	67
EOG091G1311	Complete	NODE_641_length_24186_cov_25.192210	8	6847	47.2	52
EOG091G132G	Complete	NODE_1996_length_13418_cov_25.426280	4148	6494	179.7	258
EOG091G134K	Complete	NODE_19_length_67863_cov_24.268802	57216	59952	158.2	96
EOG091G13IJ	Complete	NODE_13434_length_1731_cov_16.692261	120	1592	368.4	266
EOG091G13NA	Complete	NODE_927_length_20317_cov_22.948962	15488	18600	166	98
EOG091G13P1	Complete	NODE_742_length_22755_cov_23.441706	14139	19282	86.8	154
EOG091G13XF	Complete	NODE_2483_length_11709_cov_23.870014	3974	5978	89.3	58
EOG091G141O	Missing
EOG091G1422	Complete	NODE_445_length_27841_cov_23.567389	22902	25426	165	114
EOG091G1467	Complete	NODE_2014_length_13320_cov_24.289134	4181	13030	321.8	272
EOG091G146E	Complete	NODE_369_length_29824_cov_23.123407	25688	27661	94.4	54
EOG091G14DH	Missing
EOG091G1549	Complete	NODE_845_length_21217_cov_27.007616	2443	9475	69.9	91
EOG091G15HS	Complete	NODE_2055_length_13144_cov_29.411035	3406	6957	228.3	199
EOG091G15HV	Complete	NODE_339_length_30465_cov_22.704192	22804	30143	59.7	79
EOG091G15KV	Complete	NODE_319_length_31123_cov_24.894189	8038	13604	99.3	79
EOG091G15N9	Complete	NODE_68_length_52327_cov_22.938488	31604	34938	86.6	109
EOG091G15XS	Complete	NODE_77_length_49431_cov_25.656239	25351	25634	88.6	66
EOG091G15XZ	Complete	NODE_4160_length_7885_cov_23.431865	636	1056	133.6	72
EOG091G167Y	Missing
EOG091G16EY	Complete	NODE_4490_length_7392_cov_24.863978	1376	2342	108.6	122
EOG091G1757	Complete	NODE_481_length_27004_cov_30.911056	651	3010	47.6	76
EOG091G17I3	Missing
EOG091G17J4	Complete	NODE_3753_length_8574_cov_28.173944	55	6855	102.5	77
EOG091G17K3	Complete	NODE_1269_length_17467_cov_26.887464	1005	6400	94.1	66
EOG091G1817	Complete	NODE_4080_length_8023_cov_21.461490	652	6386	388.6	498
EOG091G184V	Fragmented	NODE_8742_length_3519_cov_21.984602	1428	2854	94.9	109
EOG091G18B1	Missing
EOG091G18BK	Complete	NODE_5772_length_5796_cov_23.218045	1364	4995	71.5	112
EOG091G18YA	Complete	NODE_7000_length_4678_cov_22.614649	3150	4661	65.1	114
EOG091G18Z5	Complete	NODE_2467_length_11729_cov_23.074322	346	4880	55	59
EOG091G197A	Complete	NODE_1255_length_17539_cov_23.743214	10886	15196	149.9	97
EOG091G19WY	Complete	NODE_2262_length_12449_cov_21.336566	5991	10760	161.9	95
EOG091G19Y2	Complete	NODE_1567_length_15525_cov_22.937856	8633	9269	128	104
EOG091G1A1V	Complete	NODE_634_length_24362_cov_26.163681	10784	11353	95.7	55
EOG091G1A3H	Fragmented	NODE_3790_length_8514_cov_23.464265	3351	4151	58.6	114
EOG091G1AP6	Complete	NODE_129_length_41834_cov_23.009795	5656	7293	182.7	124
EOG091G1BQN	Complete	NODE_2027_length_13258_cov_21.364009	8979	12553	139.3	121
EOG091G1CLN	Complete	NODE_466_length_27366_cov_23.235443	18638	20460	82.3	41

## Sheet: Shared_BUSCO_cov
BUSCO_gene	Italy2	OHJ22	OHJ82	TiscarSM28	Tokyo1
EOG09370MDU	26.4799	49.3714	34.0955	38.497	32.5076
EOG09370DS4	34.7821	52.5997	37.4756	43.6598	35.526
EOG09370HBN	33.2312	51.3611	32.1145	40.9092	35.6498
EOG09370CRF	31.9769	52.6051	35.8937	39.3271	37.6071
EOG09370MZ4	32.6265	46.9497	34.1683	34.8717	41.5232
EOG093705VV	32.3486	47.2264	37.122	40.9601	36.056
EOG09370F3T	31.9427	55.2224	34.4464	45.5259	34.8352
EOG09370OUS	32.8567	52.6777	37.087	43.6507	36.7651
EOG09370H68	32.1223	52.8019	34.1537	40.0068	30.8813
EOG09370GC2	31.9309	47.044	33.4036	40.6537	36.5346
EOG09370VLM	28.768	50.7498	35.5409	40.6932	29.5589
EOG09370MAO	33.1358	50.6504	33.6295	40.1695	39.0639
EOG093705EY	31.6352	41.913	35.6452	40.1646	37.6777
EOG09370S0F	27.8378	53.4417	34.3986	43.4409	38.4421
EOG093718E9	26.8722	36.0142	34.3333	25.9185	32.5597
EOG09370TG2	33.5319	170.401	32.5806	41.4409	35.3286
EOG09370QI4	31.647	107.836	38.1181	37.0481	33.8705
EOG09370LQ2	29.4419	48.2012	50.3348	38.1204	33.7751
EOG09370B1L	33.2819	52.0047	34.0965	40.0854	31.8811
EOG09370JZ3	29.5673	54.8244	37.3312	44.1238	30.6536
EOG09370FWQ	31.7852	57.5349	37.2579	39.1136	30.9474
EOG093708OP	31.8954	51.8021	34.1429	41.3785	37.2098
EOG09370E4U	27.5343	54.5277	32.7875	42.2127	33.3346
EOG0937122Q	32.2176	56.0258	36.4744	40.6561	38.7834
EOG09370DV4	28.4252	48.3186	35.6325	41.9668	39.1361
EOG093718EG	33.9389	46.3762	26.8472	35.8925	32.4949
EOG093701V7	32.6868	42.7466	37.301	40.4455	30.3878
EOG09370M9E	29.6146	53.9879	39.4179	43.2051	35.223
EOG09370BBR	34.5085	63.4985	37.2574	40.4302	29.0359
EOG09370YSI	32.6547	49.404	36.3996	36.3483	33.9278
EOG09370B65	30.7021	104.919	56.1862	34.7407	31.2799
EOG09370GJ7	31.1102	54.7524	36.3099	46.7005	36.052
EOG09370XFJ	30.3417	50.1437	34.3039	42.2566	30.8705
EOG09370XFG	33.2356	55.3424	37.8767	40.8755	34.7878
EOG0937186Q	29.8662	49.5826	30.3911	37.2022	34.1502
EOG09370FVX	33.2586	38.7607	35.1662	40.4819	34.284
EOG09370W6N	31.8905	55.2939	33.1207	38.2092	38.1164
EOG09370NBT	32.8295	51.0747	33.8771	47.5365	39.7888
EOG09370KJ3	32.4718	52.2257	33.4769	41.0765	34.1163
EOG0937092T	29.5004	73.2827	36.1113	38.3518	33.1859
EOG09370RRJ	31.7601	66.3532	44.7476	39.5451	100.752
EOG09371675	32.0346	50.8334	36.2795	40.2537	23.1242
EOG09370082	29.2348	50.8754	36.0615	37.0586	32.3411
EOG0937106D	32.2503	56.0863	35.6308	39.6567	40.2421
EOG09370TBD	28.6334	52.9886	35.2409	39.9407	32.7027
EOG09370HD7	32.1248	50.4881	35.3447	41.5063	33.0889
EOG0937084T	30.3563	53.3734	35.8684	42.8565	33.1953
EOG09370KWF	30.4146	53.6673	35.8673	37.8299	35.2499
EOG09370WWI	32.352	48.7466	39.388	35.0416	39.5738
EOG0937106Y	29.5191	52.5822	35.2804	38.544	34.5484
EOG093705U4	31.5422	47.8357	32.6272	37.2857	34.805
EOG09370DP4	33.0075	56.597	35.5948	43.4995	35.7872
EOG093708IM	24.8017	56.9109	37.0793	38.0123	38.0815
EOG093706PM	28.4189	54.655	35.6111	35.3573	32.7657
EOG09370PBD	29.59	53.5317	37.4628	43.3993	36.5636
EOG09370KOV	21.5867	44.9496	32.8469	42.7045	36.3537
EOG09370WT1	31.7839	52.7897	32.8494	37.6729	40.9892
EOG09370W86	30.8625	50.6306	42.8498	42.0086	36.7302
EOG09370MQ0	30.7689	48.913	41.6543	49.2331	34.4112
EOG09370UR1	32.1735	50.8798	27.0968	34.775	35.4151
EOG09370JIK	36.2945	55.1348	34.5766	42.413	33.7726
EOG09370XO6	24.9716	59.2349	36.8349	37.7047	28.7372
EOG09370UG9	22.7133	57.3267	39.5659	37.5098	35.2007
EOG09370UV4	33.6698	52.1538	41.0931	40.0386	32.0211
EOG09370NHX	28.4772	48.6184	51.4669	38.0133	34.4056
EOG093711E9	33.7868	39.1085	32.9424	41.8113	37.8162
EOG09370U0A	32.961	56.4727	36.0421	35.853	38.8805
EOG093710SY	36.0637	49.9226	35.505	40.2937	29.4851
EOG09370762	31.3928	46.0597	33.4992	41.6985	27.3866
EOG0937167R	34.2069	53.4632	39.1222	39.4019	32.7251
EOG09370P2W	35.5933	54.261	37.5397	39.8535	25.6982
EOG09370DXT	31.8236	50.2872	38.7169	40.697	31.705
EOG09370S1Z	33.1964	49.6941	44.3484	42.138	35.1514
EOG09370TG6	32.4736	53.0858	34.5477	39.2775	33.1899
EOG093711LC	30.469	50.7413	34.3725	43.8457	32.1658
EOG093705DM	30.3202	54.4966	34.4671	38.3963	35.3259
EOG09370KD4	32.0661	47.5154	34.1958	40.5361	35.2097
EOG09370N7W	30.8761	44.6639	32.5621	38.6752	35.8802
EOG09370TH4	74.7868	96.8278	64.8472	42.7444	32.4028
EOG09370S3E	30.1984	49.8753	41.2528	38.6129	35.5802
EOG09370AV1	28.5615	49.1384	55.175	39.3905	31.0892
EOG09370O51	30.4834	63.9805	54.2842	39.9521	36.9029
EOG09370CAN	31.6028	54.8157	35.3096	41.4736	36.416
EOG09370IUA	32.3313	50.1582	35.6943	45.2436	34.8078
EOG09370IF5	32.447	46.7415	42.0968	37.6645	30.1053
EOG093701S0	28.6064	48.9604	34.3584	39.4991	28.7445
EOG093703C8	28.8776	49.9724	35.7086	40.4962	35.0831
EOG09370SPQ	30.8065	55.4375	35.9467	41.2278	32.6422
EOG093700N7	30.7172	43.1091	37.3326	35.246	28.6173
EOG09370KYZ	33.97	59.3526	38.2791	39.7747	33.2783
EOG09370OO3	31.8704	50.1154	33.7513	37.2082	33.1401
EOG09370T9R	32.3677	49.7463	36.9071	58.905	30.5495
EOG09370LGH	29.8672	50.8911	33.602	42.7116	37.1853
EOG093713LY	32.1402	47.734	36.0829	37.2224	36.6701
EOG09370CF1	32.5788	53.2626	35.8761	42.2886	33.6926
EOG09370CIV	30.0161	48.9436	33.5053	38.2685	34.7788
EOG09370K15	32.4913	50.739	29.6562	39.4544	35.4268
EOG09370S4T	30.5409	50.9154	37.9838	43.5043	34.5722
EOG09370TTI	26.9682	50.5866	41.6883	35.8703	33.3569
EOG09370BYX	31.7915	51.9462	37.6051	39.7023	33.2771
EOG09370HVI	32.0852	55.777	35.7173	43.2914	35.7212
EOG093702AT	57.0367	42.346	35.3736	38.3291	26.7613
EOG09370RJN	34.6726	42.3911	34.9172	41.8643	31.6294
EOG093707VN	29.815	47.1727	33.7017	40.4859	34.5686
EOG09370IH5	31.7376	54.2251	46.2135	38.7508	66.5219
EOG09371088	32.5605	45.3767	37.2013	29.5331	33.8211
EOG0937004M	28.5961	63.1403	31.8872	36.7095	31.3347
EOG09370I7R	30.819	43.0075	34.9265	37.0812	64.6063
EOG09370E0Y	30.891	50.5302	35.7782	40.5972	31.2825
EOG09370K1R	31.422	42.5905	36.774	34.9765	36.5155
EOG09370SYK	30.3069	47.6894	31.3781	48.2462	199.101
EOG09370LFI	32.4658	54.2561	35.7315	42.9829	34.9446
EOG09370RCQ	33.3312	45.8599	40.591	29.4708	32.6014
EOG09370E8S	28.4697	52.2104	33.2821	38.3105	33.9982
EOG09370RCD	31.9608	50.5317	39.6305	39.745	31.0309
EOG093707B7	30.1535	49.7794	35.871	40.3232	38.0914
EOG093710JH	31.1733	53.4904	37.8706	42.6113	34.0987
EOG093703DY	33.3108	50.4679	37.8808	39.03	34.4048
EOG09370W44	29.9232	52.5117	34.2226	40.0626	38.3733
EOG093712G8	31.0647	47.4674	35.4213	27.2972	32.753
EOG09370OHP	29.048	51.362	37.683	43.1035	31.7428
EOG09370L23	31.2064	56.1157	36.7327	40.569	34.1776
EOG0937133J	32.7803	49.5632	37.9327	43.3258	38.3234
EOG09370UEC	34.1029	54.903	34.6163	45.2816	36.0564
EOG09370SV2	31.6674	49.5559	38.3465	43.6163	32.1339
EOG09370UO4	31.2462	57.2291	39.3482	38.1477	34.1801
EOG09370YCN	29.9058	54.0145	36.4146	41.7636	36.069
EOG09370USH	30.2922	48.9936	30.6872	38.9006	36.2772
EOG09370TP2	28.9534	52.0965	39.1556	37.6944	34.471
EOG0937129K	23.9151	52.6439	37.9285	45.8035	26.7238
EOG09370QBR	30.1843	53.4389	35.8636	52.7073	35.4782
EOG09370FKI	30.7479	49.0322	33.0652	39.0407	59.4878
EOG0937019B	29.5368	42.9415	32.4538	189.911	33.6344
EOG09370EL3	32.6466	49.1526	32.9689	40.9781	34.1994
EOG09370FLD	29.0138	56.2726	37.2622	39.2608	31.7305
EOG09370SC9	28.7138	56.0373	34.7997	41.5509	37.7933
EOG093719IK	30.62	47.8865	33.8134	39.3446	35.3771
EOG09370UR3	31.2297	67.4861	40.3613	39.1597	34.7895
EOG09370YC4	32.5104	48.6554	36.8518	40.0253	36.4601
EOG09370QKS	31.8942	54.5012	37.2463	44.5801	34.4636
EOG09370ZI7	32.551	55.4262	35.4474	37.7075	31.6799
EOG09370LYY	32.2487	45.8153	35.5229	40.2046	32.8609
EOG09370CK6	30.5378	49.0207	35.1071	38.7231	30.111
EOG093717LU	36.3738	54.0787	36.5085	38.1345	32.4521
EOG093703N5	33.8885	55.0627	34.7769	40.5294	35.5975
EOG09371330	28.491	47.4061	38.303	39.1619	32.5111
EOG093704HC	27.1725	42.2459	33.8823	41.1956	29.3369
EOG09370USJ	29.8484	49.5843	37.1532	38.9936	34.3532
EOG09370KGV	30.7803	53.0196	36.1168	43.1828	35.3694
EOG09371431	28.759	53.1132	33.1926	41.7024	38.2366
EOG09370QJ1	32.3825	48.3592	38.2142	37.1301	32.9167
EOG09370QCX	29.1541	46.3748	29.2856	42.6699	53.3663
EOG09370OS5	31.1464	54.1838	39.2609	43.0996	35.5928
EOG093711QY	30.448	48.124	34.2746	40.5059	38.7554
EOG09370T6W	29.588	52.8145	38.1097	40.0421	34.8548
