# Supplementary material for: Small, but surprisingly repetitive genomes: transposon expansion and not polyploidy has driven a doubling in genome size in a metazoan species complex
Source: BMC Genomics. 2019 Jun 7;20:466. doi: 10.1186/s12864-019-5859-y (PMC6555955; doi:10.1186/s12864-019-5859-y)
Supplement: Supplementary file 6 — File S2. A summary of log-likelihood scores from the nQuire programme, showing the percent of heterozygous sites retained after the denoise step, the score for the free, diploid, triploid, and tetraploid models, and the differences between the diploid, triploid, and tetraploid models and the free model. The “Allreads_nQuire” tab summarises the results for when all decontaminated reads were mapped back to the genome assemblies, “Repfree_selfmaps_nQuire” summarises the results for when repetitive reads were removed from the read libraries (all reads were mapped to the repeats assembled by dnaPipeTE, and read pairs where neither read mapped to the repeats were extracted and considered “repeat free”) and mapped back to the assemblies, and “Repfree_reads_BUSCO_nQuire” summarises the same repeat free mappings, but restricted only to the shared 740 BUSCO genes. (XLSX 12 kb) [file 12864_2019_5859_MOESM6_ESM.xlsx]

## Sheet: Allreads_nQuire
	% left after denoise	free	dip	tri	tet	d_dip	d_tri	d_tet
Italy2	55.4	14096.3	13108.4	8097.38	7415.1	987.873	5998.93	6681.21
TiscarSM28	56.3	47723.8	45442	24025.7	25671.9	2281.81	23698.2	22051.9
Tokyo1	20.5	20048.3	796.246	7120.45	17912.2	19252.1	12927.9	2136.14
OHJ82	48.5	166822	153308	83188.9	91195.4	13513.4	83632.6	75626.1
OHJ22	55.6	198878	186205	95151.2	109839	12673.2	103727	89039.1
B_cal_PE500	36.5	318079	68029.2	98412.5	272166	250050	219667	45912.6

## Sheet: Repfree_selfmaps_nQuire
	% left after denoise	free	dip	tri	tet	d_dip	d_tri	d_tet
Italy2	55.3	14062.2	13136.2	7777.02	7356.8	925.992	6285.2	6705.42
TiscarSM28	57.7	48121.7	45333.9	24002.8	25617.2	2787.78	24118.9	22504.5
Tokyo1	20.8	18575.8	783.622	6529.6	16484.3	17792.2	12046.2	2091.48
OHJ82	52.8	168608	154409	82348.9	90109.9	14198.4	86258.8	78497.8
OHJ22	56.6	197137	184978	92769.6	109242	12158.5	104367	87894.8
B_cal_PE500	28.3	276097	-12235.7	53831.7	202461	288333	222265	73636.5

## Sheet: Repfree_reads_BUSCO_nQuire
	free	dip	tri	tet	d_dip	d_tri	d_tet
Italy2	425.208	356.641	271.918	290.8	68.5669	153.29	134.408
TiscarSM28	1716.94	1555.77	1005.01	1032.27	161.173	711.929	684.671
Tokyo1	515.954	-8.51403	146.725	321.13	524.468	369.229	194.824
OHJ82	3578.61	3059.42	2132.45	2322.43	519.189	1446.15	1256.18
OHJ22	5116.41	4740.3	2672.85	3014.55	376.108	2443.55	2101.86
Bcal_500*	16313.5	10482.8	11075.7	13085.9	5830.69	5237.78	3227.54
*nQuire run for all complete BUSCOs in this genome
