# Supplementary material for: Small, but surprisingly repetitive genomes: transposon expansion and not polyploidy has driven a doubling in genome size in a metazoan species complex
Source: BMC Genomics. 2019 Jun 7;20:466. doi: 10.1186/s12864-019-5859-y (PMC6555955; doi:10.1186/s12864-019-5859-y)
Supplement: Supplementary file 7 — File S3. A summary of the repetitive content estimates from each method. “dnaPipeTE_proportions” are the proportional estimates derived from the dnaPipeTE pipeline applied to read libraries, “dnaPipeTE_Mbp_fromprop” reflects these proportional estimates in Mbp (i.e. for each genome, the proportion of each element * the genome size), “dnaPipeTE_Mbp_RM” is the Mbp of each assembly which was masked by RepeatMasker using the dnaPipeTE repetitive element assemblies as repeat libraries, “RepeatModeler_Mbp_RM” when the RepeatModeler libraries were used for masking the assemblies with RepeatMasker, and “RM_metazoa_Mbp” the Mbp of each assembly which were masked with the “metazoa” library of RepeatMasker. (XLSX 16 kb) [file 12864_2019_5859_MOESM7_ESM.xlsx]

## Sheet: dnaPipeTE_proportions
	Genome_size	LTR	LINE	SINE	DNA	Helitron	rRNA	Low_Complexity	Satellite	Simple_repeat	others	na	Total
Italy2	110	0.0111339	0.0139814	0	0.00796801	0	0.00743937	0.0196568	0.000255512	0.0495251	0.015418	0.0275923	0.152971
TiscarSM28	164	0.00498155	0.0277464	0.000218873	0.0130301	0.000838337	0.00392003	0.0110507	0.000134966	0.0156998	0.0122949	0.107372	0.197287
Tokyo1	246	0.0358522	0.0234386	0	0.0179236	0.00445159	0.00786849	0.0289589	0.000652721	0.0478002	0.0113353	0.0724397	0.250721
Bcal	293	0.0347947	0.0338838	0.000886391	0.0430352	0.00398852	0.00683183	0.0562143	0.0029356	0.102977	0.00887319	0.0944799	0.388901
OHJ82	418	0.069124	0.0568213	0.000571725	0.111546	0.00350401	0.00540966	0.0321558	0.00226878	0.0951651	0.00839527	0.0573484	0.44231
OHJ22	422	0.0755053	0.0802118	3.85e-06	0.113213	0.00189624	0.00371815	0.0251882	0.000624163	0.0599457	0.00780825	0.0724548	0.440569

## Sheet: dnaPipeTE_Mbp_fromprop
	Genome_size	LTR	LINE	SINE	DNA	Helitron	rRNA	Low_Complexity	Satellite	Simple_repeat	others	na	Total
Italy2	110	1.22473	1.53796	0	0.876481	0	0.818331	2.16225	0.0281063	5.44776	1.69598	3.03516	16.8268
TiscarSM28	164	0.816974	4.55042	0.0358952	2.13694	0.137487	0.642885	1.81231	0.0221344	2.57477	2.01637	17.609	32.3551
Tokyo1	246	8.81965	5.76588	0	4.40922	1.09509	1.93565	7.12388	0.160569	11.7588	2.78849	17.8202	61.6774
Bcal	293	10.1948	9.92795	0.259713	12.6093	1.16864	2.00173	16.4708	0.860129	30.1723	2.59985	27.6826	113.948
OHJ82	418	28.8938	23.7513	0.238981	46.6261	1.46468	2.26124	13.4411	0.94835	39.779	3.50922	23.9716	184.885
OHJ22	422	31.8632	33.8494	0.0016247	47.7759	0.800215	1.56906	10.6294	0.263397	25.2971	3.29508	30.5759	185.92

## Sheet: dnaPipeTE_Mbp_RM
	Genome_size	LTR	LINE	SINE	DNA	rRNA	Low_Complexity	Satellite	Simple_repeat	na/other	Total
Italy2	110	0.034055	0.803258	0	0.198876	0.007748	0.657772	0.024465	1.46093	0.002867	3.18997	0.0624749
TiscarSM28	164	0.316455	2.22071	0.051322	1.11699	0.017647	2.63654	0.024725	3.9899	0.025154	10.3994	0.146492
Tokyo1	246	0.632159	2.89752	0	2.44605	0.011155	5.37754	0.090484	11.4254	0.199718	23.08	0.23196
OHJ82	418	2.8468	5.89294	0.017631	4.03227	0.007755	8.30675	0.11817	19.399	0.341969	40.9633	0.356823
OHJ22	422	2.04393	6.24942	0.010525	3.61263	0.009	7.9166	0.084017	14.7941	0.196809	34.917	0.305219

## Sheet: RepeatModeler_Mbp_RM
	Genome_size	LTR	LINE	SINE	DNA	rRNA	Low_Complexity	Satellite	Simple_repeat	na/other	Total
Italy2	110	0.01111	1.10368	0	0.212656	0	0.523289	0	1.11	1.77679	2.96074
TiscarSM28	164	0.087522	2.88922	0	1.11988	0	0.776062	0	1.41111	7.67872	6.28379
Tokyo1	246	0.447548	2.85201	0	1.3667	0	0.947634	0.000189	1.84943	21.5979	7.46351
OHJ82	418	1.1193	4.93396	0	2.87265	0	1.07062	0	2.10656	25.7945	12.1031
OHJ22	422	1.29348	4.8917	0	2.64743	0	1.07522	0	2.47808	24.9198	12.3859

## Sheet: RM_metazoa_Mbp
	Genome_size	LTR	LINE	SINE	DNA	rRNA	Low_Complexity	Satellite	Simple_repeat	na/other	Total
Italy2	110	0.092815	0.352653	0.003431	0.10986	0.032656	0.548382	0.011368	1.16575	0.021293	2.33821
TiscarSM28	164	0.160183	0.833427	0.003725	0.253773	0.040636	0.954867	0.012882	1.73135	0.024964	4.01581
Tokyo1	246	0.33064	0.937167	0.00672	0.291064	0.05414	1.41462	0.021814	2.75936	0.044258	5.85979
OHJ82	418	0.579184	1.58199	0.005327	0.407794	0.052604	1.64869	0.019108	3.16145	0.058463	7.51461
OHJ22	422	0.596899	1.55932	0.006005	0.405152	0.052811	1.64832	0.019269	3.15182	0.060315	7.49991
